# Supplementary material for: 1-(4-Chloro­phen­yl)-3-(2-nitro­phenyl)propane-1,2-dione
Source: Acta Crystallogr Sect E Struct Rep Online. 2008 Sep 27;64(Pt 10):o2024. doi: 10.1107/S1600536808030559 (PMC2959404; doi:10.1107/S1600536808030559)
Supplement: Supplementary file 1 [file e-64-o2024-sup1.cif]

##############################################################################
###                                                                        ###
###        Electronic paper (Acta Crystallographica Section E)             ###
###                                                                        ###
##############################################################################
#                                                                            #
# This CIF contains the data in a paper accepted for publication in Acta     #
# Crystallographica Section E. It conforms to the requirements of Notes      #
# for Authors for Section E, and has been peer reviewed under the auspices   #
# of the IUCr Commission on Journals.                                        #
#                                                                            #
# Full details of the Crystallographic Information File format               #
# are given in the paper "The Crystallographic Information File (CIF):       #
# a New Standard Archive File for Crystallography" by S. R. Hall, F. H.      #
# Allen and I. D. Brown [Acta Cryst. (1991), A47, 655-685].                  #
#                                                                            #
# The current version of the core CIF dictionary is obtainable from          #
# ftp://ftp.iucr.org/pub/cif_core.dic. The current version number is 2.4.    #
#                                                                            #
# Software is freely available for graphical display of the structure(s) in  #
# this CIF.  For information consult the CIF home page http://www.iucr.org/  #
# cif/home.html                                                              #
#                                                                            #
# This file may be used for bona fide research purposes within the           #
# scientific community so long as proper attribution is given to the journal # 
# article from which it was obtained.                                        #
#                                                                            #
##############################################################################
                                             
data_I
_audit_creation_method     SHELXL97
_chemical_name_systematic
;
1-(4-Chlorophenyl)-3-(2-nitrophenyl)propane-1,2-dione
;
_chemical_name_common     ?
_chemical_formula_moiety     'C15 H10 Cl N O4'
_chemical_formula_sum     'C15 H10 Cl N O4'
_chemical_formula_iupac     'C15 H10 Cl N O4'
_chemical_formula_weight     303.69
_chemical_melting_point     ?
_symmetry_cell_setting     monoclinic
_symmetry_space_group_name_H-M     'P 21/c'
_symmetry_space_group_name_Hall     '-P 2ybc'
loop_
    _symmetry_equiv_pos_as_xyz
    'x, y, z'
    '-x, y+1/2, -z+1/2'
    '-x, -y, -z'
    'x, -y-1/2, z-1/2'
_cell_length_a     7.9995(3)
_cell_length_b     6.3730(2)
_cell_length_c     26.7750(5)
_cell_angle_alpha     90.00
_cell_angle_beta     91.340(2)
_cell_angle_gamma     90.00
_cell_volume     1364.64(7)
_cell_formula_units_Z     4
_cell_measurement_reflns_used     2433
_cell_measurement_theta_min     2.55
_cell_measurement_theta_max     23.42
_cell_measurement_temperature     298(2)
_exptl_crystal_description     block
_exptl_crystal_colour     colourless
_exptl_crystal_size_max     0.20
_exptl_crystal_size_mid     0.10
_exptl_crystal_size_min     0.10
_exptl_crystal_density_diffrn     1.478
_exptl_crystal_density_meas     ?
_exptl_crystal_density_method     'not measured'
_exptl_crystal_F_000     624
_exptl_absorpt_coefficient_mu     0.295
_exptl_absorpt_correction_type     multi-scan
_exptl_absorpt_process_details     '(SADABS; Sheldrick, 1997)'
_exptl_absorpt_correction_T_min     0.9434
_exptl_absorpt_correction_T_max     0.9711
_exptl_special_details
;
;
_diffrn_ambient_temperature     298(2)
_diffrn_radiation_type     MoK\a
_diffrn_radiation_wavelength     0.71073
_diffrn_radiation_source     'fine-focus sealed tube'
_diffrn_radiation_monochromator     graphite
_diffrn_measurement_device_type     'Bruker SMART 4K CCD area-detector'
_diffrn_measurement_method     '\f and \w'
_diffrn_detector_area_resol_mean     ?
_diffrn_reflns_number     8762
_diffrn_reflns_av_R_equivalents     0.0273
_diffrn_reflns_av_sigmaI/netI     0.0273
_diffrn_reflns_theta_min     2.55
_diffrn_reflns_theta_max     25.00
_diffrn_reflns_theta_full     25.00
_diffrn_measured_fraction_theta_max     0.998
_diffrn_measured_fraction_theta_full     0.998
_diffrn_reflns_limit_h_min     -9
_diffrn_reflns_limit_h_max     9
_diffrn_reflns_limit_k_min     -7
_diffrn_reflns_limit_k_max     7
_diffrn_reflns_limit_l_min     -31
_diffrn_reflns_limit_l_max     31
_diffrn_standards_number     ?
_diffrn_standards_interval_count     ?
_diffrn_standards_interval_time     ?
_diffrn_standards_decay_%     ?
_refine_special_details
;
;
_reflns_number_total     2408
_reflns_number_gt     1872
_reflns_threshold_expression     I>2\s(I)
_refine_ls_structure_factor_coef     Fsqd
_refine_ls_matrix_type     full
_refine_ls_R_factor_all     0.0596
_refine_ls_R_factor_gt     0.0467
_refine_ls_wR_factor_gt     0.1260
_refine_ls_wR_factor_ref     0.1329
_refine_ls_goodness_of_fit_ref     1.070
_refine_ls_restrained_S_all     1.070
_refine_ls_number_reflns     2408
_refine_ls_number_parameters     190
_refine_ls_number_restraints     0
_refine_ls_hydrogen_treatment     constr
_refine_ls_weighting_scheme     calc
_refine_ls_weighting_details
       'calc w = 1/[\s^2^(Fo^2^)+(0.0688P)^2^+0.2924P] where P=(Fo^2^+2Fc^2^)/3'
_atom_sites_solution_hydrogens     geom
_atom_sites_solution_primary     direct
_atom_sites_solution_secondary     difmap
_refine_ls_shift/su_max     0.000
_refine_ls_shift/su_mean     0.000
_refine_diff_density_max     0.38
_refine_diff_density_min     -0.28
_refine_ls_extinction_method     none
_refine_ls_extinction_coef     ?
loop_
    _atom_type_symbol
    _atom_type_description
    _atom_type_scat_dispersion_real
    _atom_type_scat_dispersion_imag
    _atom_type_scat_source
    'C' 'C' 0.0033 0.0016
                         'International Tables Vol C Tables 4.2.6.8 and 6.1.1.4'
    'H' 'H' 0.0000 0.0000
                         'International Tables Vol C Tables 4.2.6.8 and 6.1.1.4'
    'N' 'N' 0.0061 0.0033
                         'International Tables Vol C Tables 4.2.6.8 and 6.1.1.4'
    'O' 'O' 0.0106 0.0060
                         'International Tables Vol C Tables 4.2.6.8 and 6.1.1.4'
    'Cl' 'Cl' 0.1484 0.1585
                         'International Tables Vol C Tables 4.2.6.8 and 6.1.1.4'
_computing_data_collection     'SMART (Bruker, 2001)'
_computing_cell_refinement     'SMART (Bruker, 2001)'
_computing_data_reduction     'SAINT (Bruker, 1999)'
_computing_structure_solution     'SHELXS97 (Sheldrick, 2008)'
_computing_structure_refinement     'SHELXL97 (Sheldrick, 2008)'
_computing_molecular_graphics     'SHELXTL (Sheldrick, 2008)'
_computing_publication_material     'SHELXTL (Sheldrick, 2008)'
loop_
    _atom_site_type_symbol
    _atom_site_label
    _atom_site_fract_x
    _atom_site_fract_y
    _atom_site_fract_z
    _atom_site_U_iso_or_equiv
    _atom_site_adp_type
    _atom_site_calc_flag
    _atom_site_refinement_flags
    _atom_site_occupancy
    _atom_site_disorder_assembly
    _atom_site_disorder_group
    C C1 0.4590(2) 0.5187(3) 0.67527(7) 0.0496(5) Uani d . 1 . .
    C C2 0.4028(3) 0.7133(3) 0.65828(7) 0.0498(5) Uani d . 1 . .
    C C3 0.2727(3) 0.8197(4) 0.68005(9) 0.0606(6) Uani d . 1 . .
    H H3 0.2382 0.9492 0.6676 0.073 Uiso calc R 1 . .
    C C4 0.1952(3) 0.7326(5) 0.72019(9) 0.0675(7) Uani d . 1 . .
    H H4 0.1075 0.8028 0.7351 0.081 Uiso calc R 1 . .
    C C5 0.2471(3) 0.5421(4) 0.73831(9) 0.0669(7) Uani d . 1 . .
    H H5 0.1947 0.4829 0.7656 0.080 Uiso calc R 1 . .
    C C6 0.3771(3) 0.4379(4) 0.71616(8) 0.0588(6) Uani d . 1 . .
    H H6 0.4111 0.3089 0.7291 0.071 Uiso calc R 1 . .
    C C7 0.6000(3) 0.3935(4) 0.65391(9) 0.0602(6) Uani d . 1 . .
    H H7A 0.6018 0.2561 0.6695 0.072 Uiso calc R 1 . .
    H H7B 0.5777 0.3735 0.6185 0.072 Uiso calc R 1 . .
    C C8 0.7691(3) 0.4913(3) 0.66072(7) 0.0504(5) Uani d . 1 . .
    C C9 0.9136(3) 0.3769(4) 0.63586(8) 0.0539(5) Uani d . 1 . .
    C C10 1.0144(2) 0.4879(3) 0.59876(7) 0.0471(5) Uani d . 1 . .
    C C11 1.1423(3) 0.3809(4) 0.57538(8) 0.0568(6) Uani d . 1 . .
    H H11 1.1665 0.2433 0.5846 0.068 Uiso calc R 1 . .
    C C12 1.2338(3) 0.4757(4) 0.53865(8) 0.0631(6) Uani d . 1 . .
    H H12 1.3183 0.4029 0.5228 0.076 Uiso calc R 1 . .
    C C13 1.1976(3) 0.6808(4) 0.52582(8) 0.0571(6) Uani d . 1 . .
    C C14 1.0729(3) 0.7893(4) 0.54892(8) 0.0572(6) Uani d . 1 . .
    H H14 1.0505 0.9278 0.5401 0.069 Uiso calc R 1 . .
    C C15 0.9814(3) 0.6933(3) 0.58507(8) 0.0536(5) Uani d . 1 . .
    H H15 0.8965 0.7669 0.6005 0.064 Uiso calc R 1 . .
    Cl Cl1 1.31213(9) 0.80635(13) 0.48046(2) 0.0813(3) Uani d . 1 . .
    N N1 0.4783(3) 0.8163(4) 0.61492(7) 0.0653(6) Uani d . 1 . .
    O O1 0.5769(2) 0.7162(4) 0.58971(7) 0.0969(7) Uani d . 1 . .
    O O2 0.4318(3) 0.9934(3) 0.60410(8) 0.0994(7) Uani d . 1 . .
    O O3 0.79710(19) 0.6406(3) 0.68656(6) 0.0693(5) Uani d . 1 . .
    O O4 0.9394(2) 0.1971(3) 0.64872(8) 0.0855(6) Uani d . 1 . .
loop_
    _atom_site_aniso_label
    _atom_site_aniso_U_11
    _atom_site_aniso_U_22
    _atom_site_aniso_U_33
    _atom_site_aniso_U_12
    _atom_site_aniso_U_13
    _atom_site_aniso_U_23
    C1 0.0428(11) 0.0539(13) 0.0520(11) -0.0072(9) -0.0024(9) -0.0057(10)
    C2 0.0441(11) 0.0588(14) 0.0463(11) -0.0084(10) -0.0063(9) -0.0001(10)
    C3 0.0509(13) 0.0614(15) 0.0687(15) 0.0020(11) -0.0109(11) -0.0052(11)
    C4 0.0447(13) 0.0881(19) 0.0697(15) 0.0040(12) 0.0022(11) -0.0143(14)
    C5 0.0516(14) 0.0881(19) 0.0614(14) -0.0112(13) 0.0082(11) 0.0013(13)
    C6 0.0538(13) 0.0602(14) 0.0623(13) -0.0091(11) -0.0032(10) 0.0065(11)
    C7 0.0574(14) 0.0606(14) 0.0627(13) -0.0031(11) 0.0040(10) -0.0117(11)
    C8 0.0533(13) 0.0521(13) 0.0461(11) 0.0014(10) 0.0050(9) 0.0032(10)
    C9 0.0544(13) 0.0497(13) 0.0579(12) 0.0040(10) 0.0038(10) 0.0016(10)
    C10 0.0448(11) 0.0478(12) 0.0485(11) 0.0002(9) -0.0008(9) -0.0050(9)
    C11 0.0542(13) 0.0491(13) 0.0676(14) 0.0044(10) 0.0066(10) -0.0056(10)
    C12 0.0537(14) 0.0705(17) 0.0655(14) 0.0015(12) 0.0141(11) -0.0154(12)
    C13 0.0509(13) 0.0724(17) 0.0479(12) -0.0099(11) 0.0004(10) -0.0030(10)
    C14 0.0580(13) 0.0548(13) 0.0589(13) -0.0014(11) 0.0016(10) 0.0049(10)
    C15 0.0492(12) 0.0549(14) 0.0568(12) 0.0055(10) 0.0047(9) 0.0001(10)
    Cl1 0.0776(5) 0.1050(6) 0.0619(4) -0.0200(4) 0.0179(3) 0.0070(3)
    N1 0.0593(12) 0.0772(16) 0.0588(12) -0.0135(11) -0.0082(10) 0.0125(11)
    O1 0.0753(13) 0.143(2) 0.0732(13) 0.0231(13) 0.0198(10) 0.0355(12)
    O2 0.140(2) 0.0620(13) 0.0966(14) -0.0183(13) 0.0092(13) 0.0166(11)
    O3 0.0546(9) 0.0763(11) 0.0774(11) -0.0077(8) 0.0083(8) -0.0257(9)
    O4 0.0905(14) 0.0608(12) 0.1068(14) 0.0187(10) 0.0394(11) 0.0232(10)
_geom_special_details
;
;
loop_
    _geom_bond_atom_site_label_1
    _geom_bond_atom_site_label_2
    _geom_bond_site_symmetry_2
    _geom_bond_distance
    _geom_bond_publ_flag
    C1 C6 . 1.388(3) ?
    C1 C2 . 1.392(3) ?
    C1 C7 . 1.505(3) ?
    C2 C3 . 1.382(3) ?
    C2 N1 . 1.475(3) yes
    C3 C4 . 1.371(3) ?
    C3 H3 . 0.9300 ?
    C4 C5 . 1.368(4) ?
    C4 H4 . 0.9300 ?
    C5 C6 . 1.380(3) ?
    C5 H5 . 0.9300 ?
    C6 H6 . 0.9300 ?
    C7 C8 . 1.497(3) ?
    C7 H7A . 0.9700 ?
    C7 H7B . 0.9700 ?
    C8 O3 . 1.195(3) yes
    C8 C9 . 1.532(3) yes
    C9 O4 . 1.213(3) yes
    C9 C10 . 1.475(3) ?
    C10 C15 . 1.383(3) ?
    C10 C11 . 1.390(3) ?
    C11 C12 . 1.379(3) ?
    C11 H11 . 0.9300 ?
    C12 C13 . 1.380(3) ?
    C12 H12 . 0.9300 ?
    C13 C14 . 1.373(3) ?
    C13 Cl1 . 1.734(2) yes
    C14 C15 . 1.371(3) ?
    C14 H14 . 0.9300 ?
    C15 H15 . 0.9300 ?
    N1 O2 . 1.221(3) yes
    N1 O1 . 1.229(3) yes
loop_
    _geom_angle_atom_site_label_1
    _geom_angle_atom_site_label_2
    _geom_angle_atom_site_label_3
    _geom_angle_site_symmetry_1
    _geom_angle_site_symmetry_3
    _geom_angle
    _geom_angle_publ_flag
    C6 C1 C2 . . 115.7(2) ?
    C6 C1 C7 . . 118.3(2) ?
    C2 C1 C7 . . 126.0(2) ?
    C3 C2 C1 . . 122.7(2) ?
    C3 C2 N1 . . 116.1(2) yes
    C1 C2 N1 . . 121.2(2) yes
    C4 C3 C2 . . 119.4(2) ?
    C4 C3 H3 . . 120.3 ?
    C2 C3 H3 . . 120.3 ?
    C5 C4 C3 . . 119.9(2) ?
    C5 C4 H4 . . 120.1 ?
    C3 C4 H4 . . 120.1 ?
    C4 C5 C6 . . 120.0(2) ?
    C4 C5 H5 . . 120.0 ?
    C6 C5 H5 . . 120.0 ?
    C5 C6 C1 . . 122.3(2) ?
    C5 C6 H6 . . 118.8 ?
    C1 C6 H6 . . 118.8 ?
    C8 C7 C1 . . 114.60(19) yes
    C8 C7 H7A . . 108.6 ?
    C1 C7 H7A . . 108.6 ?
    C8 C7 H7B . . 108.6 ?
    C1 C7 H7B . . 108.6 ?
    H7A C7 H7B . . 107.6 ?
    O3 C8 C7 . . 123.96(19) yes
    O3 C8 C9 . . 119.84(19) yes
    C7 C8 C9 . . 115.99(19) yes
    O4 C9 C10 . . 123.5(2) yes
    O4 C9 C8 . . 116.8(2) yes
    C10 C9 C8 . . 119.63(19) yes
    C15 C10 C11 . . 118.9(2) ?
    C15 C10 C9 . . 121.91(19) ?
    C11 C10 C9 . . 119.2(2) ?
    C12 C11 C10 . . 120.9(2) ?
    C12 C11 H11 . . 119.5 ?
    C10 C11 H11 . . 119.5 ?
    C11 C12 C13 . . 118.7(2) ?
    C11 C12 H12 . . 120.6 ?
    C13 C12 H12 . . 120.6 ?
    C14 C13 C12 . . 121.0(2) ?
    C14 C13 Cl1 . . 119.0(2) ?
    C12 C13 Cl1 . . 119.99(18) ?
    C15 C14 C13 . . 119.9(2) ?
    C15 C14 H14 . . 120.0 ?
    C13 C14 H14 . . 120.0 ?
    C14 C15 C10 . . 120.5(2) ?
    C14 C15 H15 . . 119.7 ?
    C10 C15 H15 . . 119.7 ?
    O2 N1 O1 . . 123.0(2) yes
    O2 N1 C2 . . 118.0(2) ?
    O1 N1 C2 . . 118.8(2) ?
loop_
    _geom_torsion_atom_site_label_1
    _geom_torsion_atom_site_label_2
    _geom_torsion_atom_site_label_3
    _geom_torsion_atom_site_label_4
    _geom_torsion_site_symmetry_1
    _geom_torsion_site_symmetry_2
    _geom_torsion_site_symmetry_3
    _geom_torsion_site_symmetry_4
    _geom_torsion
    _geom_torsion_publ_flag
    C6 C1 C2 C3 . . . . -0.7(3) ?
    C7 C1 C2 C3 . . . . -179.6(2) ?
    C6 C1 C2 N1 . . . . -179.61(18) ?
    C7 C1 C2 N1 . . . . 1.4(3) ?
    C1 C2 C3 C4 . . . . 0.3(3) ?
    N1 C2 C3 C4 . . . . 179.30(19) ?
    C2 C3 C4 C5 . . . . 0.1(3) ?
    C3 C4 C5 C6 . . . . -0.1(4) ?
    C4 C5 C6 C1 . . . . -0.3(4) ?
    C2 C1 C6 C5 . . . . 0.7(3) ?
    C7 C1 C6 C5 . . . . 179.7(2) ?
    C6 C1 C7 C8 . . . . -112.2(2) ?
    C2 C1 C7 C8 . . . . 66.7(3) ?
    C1 C7 C8 O3 . . . . 9.9(3) yes
    C1 C7 C8 C9 . . . . -175.36(19) yes
    O3 C8 C9 O4 . . . . 115.7(3) yes
    C7 C8 C9 O4 . . . . -59.3(3) yes
    O3 C8 C9 C10 . . . . -63.5(3) yes
    C7 C8 C9 C10 . . . . 121.5(2) yes
    O4 C9 C10 C15 . . . . -179.9(2) yes
    C8 C9 C10 C15 . . . . -0.7(3) ?
    O4 C9 C10 C11 . . . . 2.6(3) yes
    C8 C9 C10 C11 . . . . -178.20(19) ?
    C15 C10 C11 C12 . . . . -0.9(3) ?
    C9 C10 C11 C12 . . . . 176.7(2) ?
    C10 C11 C12 C13 . . . . 0.8(3) ?
    C11 C12 C13 C14 . . . . -0.1(3) ?
    C11 C12 C13 Cl1 . . . . 179.04(17) ?
    C12 C13 C14 C15 . . . . -0.5(3) ?
    Cl1 C13 C14 C15 . . . . -179.67(17) ?
    C13 C14 C15 C10 . . . . 0.4(3) ?
    C11 C10 C15 C14 . . . . 0.2(3) ?
    C9 C10 C15 C14 . . . . -177.2(2) ?
    C3 C2 N1 O2 . . . . 6.2(3) ?
    C1 C2 N1 O2 . . . . -174.8(2) ?
    C3 C2 N1 O1 . . . . -169.5(2) ?
    C1 C2 N1 O1 . . . . 9.5(3) ?
loop_
    _geom_hbond_atom_site_label_D
    _geom_hbond_atom_site_label_H
    _geom_hbond_atom_site_label_A
    _geom_hbond_site_symmetry_A
    _geom_hbond_distance_DH
    _geom_hbond_distance_HA
    _geom_hbond_distance_DA
    _geom_hbond_angle_DHA
    C5 H5 O3 2_646 0.93 2.53 3.279(3) 138
    C15 H15 O1 . 0.93 2.59 3.244(3) 128
data_global
_journal_date_recd_electronic     2008-09-10
_journal_date_accepted     2008-09-22
_journal_name_full     'Acta Crystallographica, Section E'
_journal_year     2008
_journal_volume     64
_journal_issue     10
_journal_page_first     o2024
_journal_page_last     o2024
_journal_paper_category     QO
_journal_coeditor_code     CS2095
_publ_contact_author_name     'Professor Lin Huang'
_publ_contact_author_address
;
Department of Chemistry and Biology
Xiangfan University
Xiangfan 441053
People's Republic of China
;
_publ_contact_author_email     xfhuanglin@163.com
_publ_contact_author_fax     ?
_publ_contact_author_phone     ?
_publ_section_title
;
1-(4-Chlorophenyl)-3-(2-nitrophenyl)propane-1,2-dione
;
loop_
    _publ_author_name
    _publ_author_address
    'Huang, Lin'
;
Department of Chemistry and Biology
Xiangfan University
Xiangfan 441053
People's Republic of China
;
    'Li, Shuqin'
;
Department of Chemistry and Biology
Xiangfan University
Xiangfan 441053
People's Republic of China
;
    'Li, Huisheng'
;
Department of Chemistry and Biology
Xiangfan University
Xiangfan 441053
People's Republic of China
;
