# Supplementary material for: 1-(4-Chloro­phen­yl)-3-(2-nitro­phenyl)propane-1,2-dione
Source: Acta Crystallogr Sect E Struct Rep Online. 2008 Sep 27;64(Pt 10):o2024. doi: 10.1107/S1600536808030559 (PMC2959404; doi:10.1107/S1600536808030559)
Supplement: Supplementary file 2 [file e-64-o2024-Isup2.hkl]

# 
# h,k,l, Fc-squared, Fo-squared, sigma(Fo-squared) and status flag 
# 
data_I
_shelx_title ' 080906bm in P2(1)/c' 
_shelx_refln_list_code          4 
_shelx_F_calc_maximum      246.82 
_exptl_crystal_F_000       624.00 
_reflns_d_resolution_high  0.8407 
 
loop_ 
 _symmetry_equiv_pos_as_xyz 
 'x, y, z' 
 '-x, y+1/2, -z+1/2' 
 '-x, -y, -z' 
 'x, -y-1/2, z-1/2' 
 
_cell_length_a     7.9995 
_cell_length_b     6.3730 
_cell_length_c    26.7750 
_cell_angle_alpha  90.000 
_cell_angle_beta   91.340 
_cell_angle_gamma  90.000 
 
_shelx_F_squared_multiplier     1.000 
 
loop_ 
 _refln_index_h 
 _refln_index_k 
 _refln_index_l 
 _refln_F_squared_calc 
 _refln_F_squared_meas 
 _refln_F_squared_sigma 
 _refln_observed_status 
   1   0   0      635.24      663.45     10.12 o 
   2   0   0      127.14      127.00      3.25 o 
   3   0   0        2.34        5.68      0.93 o 
   4   0   0      725.45      695.73     31.79 o 
   5   0   0      643.24      755.50     13.09 o 
   6   0   0      175.95      189.30     16.67 o 
   7   0   0        7.64        7.82      2.03 o 
   8   0   0       28.45       38.42      6.22 o 
   9   0   0        5.88        0.00      3.34 o 
   1   1   0     9856.38     9866.44    145.96 o 
   2   1   0      172.63      168.57      2.53 o 
   3   1   0       27.74       27.86      1.00 o 
   4   1   0     1762.24     1680.55     18.47 o 
   5   1   0      145.18      156.29      3.35 o 
   6   1   0       30.66       33.29      2.13 o 
   7   1   0       35.82       42.99      3.21 o 
   8   1   0       14.10       21.35      2.88 o 
   9   1   0       87.54       89.06      6.84 o 
   0   2   0     2644.47     2806.59     72.32 o 
   1   2   0      340.97      398.33      6.07 o 
   2   2   0       24.19       22.13      0.97 o 
   3   2   0      305.90      300.14      5.10 o 
   4   2   0      321.47      338.89      5.36 o 
   5   2   0      166.45      169.72      5.76 o 
   6   2   0       75.60       75.71      8.19 o 
   7   2   0        0.14        0.22      1.44 o 
   8   2   0      188.82      195.98      7.70 o 
   9   2   0       26.67       38.39      3.98 o 
   1   3   0     1043.96     1140.55     15.94 o 
   2   3   0       56.81       47.17      1.69 o 
   3   3   0       32.41       22.55      1.89 o 
   4   3   0       49.30       47.68      2.44 o 
   5   3   0      174.73      178.36      4.81 o 
   6   3   0       52.76       57.58      3.11 o 
   7   3   0       46.63       39.91      3.94 o 
   8   3   0        0.05        0.00      1.88 o 
   0   4   0      791.49      878.81     26.20 o 
   1   4   0      138.66      137.69      3.46 o 
   2   4   0      101.70      108.28      3.87 o 
   3   4   0       78.93       61.99      3.03 o 
   4   4   0      204.93      197.34      8.81 o 
   5   4   0       75.88       69.91      3.41 o 
   6   4   0        0.07        0.00      1.38 o 
   7   4   0        1.43        1.84      1.69 o 
   8   4   0        1.88        3.15      1.94 o 
   1   5   0        0.05        0.42      1.06 o 
   2   5   0       31.45       27.70      2.34 o 
   3   5   0        4.19        4.79      1.40 o 
   4   5   0       54.55       64.63      3.34 o 
   5   5   0        0.00        2.13      1.58 o 
   6   5   0        4.03       11.43      2.13 o 
   7   5   0        7.23        9.43      2.22 o 
   0   6   0      310.94      328.44     13.92 o 
   1   6   0        0.59        0.05      1.18 o 
   2   6   0        0.32        1.28      1.27 o 
   3   6   0        0.65        0.00      1.47 o 
   4   6   0      157.25      140.84      7.31 o 
   5   6   0        3.24        8.92      2.49 o 
   1   7   0       21.35       23.90      3.94 o 
   2   7   0        0.86        5.21      3.85 o 
   3   7   0        6.74        9.48      3.32 o 
  -9   1   1       99.27      109.22      7.35 o 
  -8   1   1       53.86       51.87      5.42 o 
  -7   1   1        0.10        1.58      1.30 o 
  -6   1   1       22.78       18.15      1.44 o 
  -5   1   1      438.18      450.12      6.91 o 
  -4   1   1      269.95      258.26      3.76 o 
  -3   1   1      170.65      154.29      2.83 o 
  -2   1   1      298.70      347.01      4.26 o 
  -1   1   1     1097.59     1273.31     14.87 o 
   0   1   1     3550.05     3357.03    125.72 o 
   1   1   1     2010.66     2192.20     32.63 o 
   2   1   1       17.06       14.18      0.66 o 
   3   1   1      277.21      273.14      4.68 o 
   4   1   1        0.14        0.00      0.56 o 
   5   1   1      825.85      822.90     12.42 o 
   6   1   1        0.01        0.00      0.88 o 
   7   1   1       11.34       14.60      4.19 o 
   8   1   1       21.76       27.53      3.26 o 
   9   1   1        2.29        3.33      2.88 o 
  -9   2   1       37.83       43.72      5.41 o 
  -8   2   1       10.98       14.22      2.60 o 
  -7   2   1       43.18       44.98      2.87 o 
  -6   2   1       45.46       47.48      3.10 o 
  -5   2   1      249.25      215.81      5.85 o 
  -4   2   1     1039.67     1143.12     13.15 o 
  -3   2   1      133.51      164.87      2.67 o 
  -2   2   1      282.81      237.69      3.64 o 
  -1   2   1     4060.86     4374.54     55.81 o 
   0   2   1      110.90      116.89      3.20 o 
   1   2   1      472.34      439.78      7.57 o 
   2   2   1      190.13      221.74      4.85 o 
   3   2   1       10.59       11.42      1.44 o 
   4   2   1       13.17        9.75      0.79 o 
   5   2   1       66.30       62.62      2.64 o 
   6   2   1      195.89      203.27      5.13 o 
   7   2   1      124.36      128.48      5.06 o 
   8   2   1       71.45       75.74      4.67 o 
   9   2   1        1.24        2.97      2.22 o 
  -8   3   1        4.62        5.14      3.38 o 
  -7   3   1        1.13        0.69      1.37 o 
  -6   3   1        0.01        0.00      1.02 o 
  -5   3   1      172.90      161.55      4.50 o 
  -4   3   1      263.31      245.02      5.46 o 
  -3   3   1      345.80      353.97      5.56 o 
  -2   3   1      259.40      273.28      4.97 o 
  -1   3   1      252.53      258.17      4.76 o 
   0   3   1      433.06      478.03      7.61 o 
   1   3   1      116.87      112.30      3.12 o 
   2   3   1      136.79      130.44      2.92 o 
   3   3   1      766.41      756.57     13.67 o 
   4   3   1      464.69      431.51      9.25 o 
   5   3   1      958.27      977.66     15.50 o 
   6   3   1       27.41       31.48      2.83 o 
   7   3   1       12.26       16.81      2.15 o 
   8   3   1        3.43        3.48      2.06 o 
  -8   4   1        0.71        0.41      1.85 o 
  -7   4   1       15.66       21.93      2.61 o 
  -6   4   1       42.59       40.75      2.92 o 
  -5   4   1      360.71      332.44      9.24 o 
  -4   4   1      100.47       93.21      3.37 o 
  -3   4   1      211.53      207.77      7.48 o 
  -2   4   1        6.20        6.62      1.01 o 
  -1   4   1      489.39      502.77      8.42 o 
   0   4   1      352.82      416.89     10.26 o 
   1   4   1       68.19       63.11      3.22 o 
   2   4   1      199.60      193.22      5.22 o 
   3   4   1        2.11        1.69      1.01 o 
   4   4   1      732.43      655.03     13.13 o 
   5   4   1       38.42       34.78      2.82 o 
   6   4   1       56.69       63.68      4.10 o 
   7   4   1       51.04       60.80      4.70 o 
   8   4   1        1.74        4.15      2.24 o 
  -7   5   1        7.93        7.33      4.17 o 
  -6   5   1        8.73        9.92      2.07 o 
  -5   5   1      234.11      211.71      5.92 o 
  -4   5   1      121.51      127.95      5.06 o 
  -3   5   1       22.04       21.53      2.92 o 
  -2   5   1        3.27        5.87      1.32 o 
  -1   5   1       51.15       41.24      6.28 o 
   0   5   1      191.35      172.50      6.45 o 
   1   5   1       14.75       11.10      1.61 o 
   2   5   1        0.46        0.20      1.01 o 
   3   5   1      117.82      110.39      4.45 o 
   4   5   1       87.32       80.08      3.60 o 
   5   5   1      190.61      184.15      5.51 o 
   6   5   1        2.47        0.60      1.69 o 
   7   5   1        0.14        0.00      1.73 o 
  -5   6   1       24.91       37.37      3.97 o 
  -4   6   1       40.95       35.53      3.63 o 
  -3   6   1       21.24       23.89      3.76 o 
  -2   6   1        8.75        7.30      2.76 o 
  -1   6   1       40.52       26.68     12.02 o 
   0   6   1       44.08       45.11      3.07 o 
   1   6   1        7.71        5.13      2.52 o 
   2   6   1       45.24       42.90      3.85 o 
   3   6   1        8.14       11.07      1.89 o 
   4   6   1      156.37      164.91      6.36 o 
   5   6   1       14.71       12.76      3.41 o 
  -3   7   1        0.06        1.93      3.42 o 
  -2   7   1        0.38        0.19      2.74 o 
  -1   7   1        0.00        0.28      3.79 o 
   0   7   1       35.38       27.22      6.05 o 
   1   7   1      110.17       83.69      8.83 o 
   2   7   1        3.17       10.60      3.00 o 
   3   7   1        1.26        5.29      2.98 o 
  -9   0   2      136.88      133.60     10.75 o 
  -8   0   2       41.89       57.61      7.24 o 
  -7   0   2      148.96      137.04      5.81 o 
  -6   0   2        9.91        6.37      1.67 o 
  -5   0   2      898.40      827.57     17.41 o 
  -4   0   2      796.72      858.93     17.47 o 
  -3   0   2     1274.03     1336.71     25.49 o 
  -2   0   2      130.71      130.73      4.87 o 
  -1   0   2      699.27      670.45     12.70 o 
   1   0   2      544.21      627.43     10.80 o 
   2   0   2     1253.91     1293.52     24.23 o 
   3   0   2     1824.04     1946.11     36.39 o 
   4   0   2      548.88      565.47     10.98 o 
   5   0   2      721.41      771.34     13.34 o 
   6   0   2     1003.91     1059.76     22.72 o 
   7   0   2       25.39       25.24      3.62 o 
   8   0   2       85.19       85.79      8.49 o 
   9   0   2       11.17       15.39      4.87 o 
  -9   1   2       26.49       32.65      6.22 o 
  -8   1   2       36.95       39.57      3.95 o 
  -7   1   2       89.23       91.00      5.10 o 
  -6   1   2        9.08        9.80      1.12 o 
  -5   1   2      939.75      896.00     12.03 o 
  -4   1   2        1.18        0.00      0.39 o 
  -3   1   2       29.77       25.99      1.04 o 
  -2   1   2      841.52      825.13     10.00 o 
  -1   1   2     5011.91     5396.71     61.11 o 
   0   1   2     2692.23     2782.36     29.01 o 
   1   1   2      373.11      391.93      6.55 o 
   2   1   2       55.40       66.45      1.86 o 
   3   1   2     1756.76     1792.70     23.84 o 
   4   1   2     2477.11     2560.68     33.90 o 
   5   1   2       42.26       41.91      2.32 o 
   6   1   2       12.46       14.25      1.53 o 
   7   1   2      137.82      135.53      5.56 o 
   8   1   2       41.23       38.41      4.26 o 
   9   1   2       29.05       32.59      4.75 o 
  -9   2   2        3.71        3.34      2.33 o 
  -8   2   2       21.85       30.91      3.37 o 
  -7   2   2       78.18       69.94      3.81 o 
  -6   2   2       36.38       35.36      2.80 o 
  -5   2   2      590.32      562.21     15.14 o 
  -4   2   2       49.27       49.71      2.27 o 
  -3   2   2      167.37      191.13      3.22 o 
  -2   2   2       80.82       73.02      1.54 o 
  -1   2   2      965.85     1043.07     14.22 o 
   0   2   2     2111.78     2176.24     32.69 o 
   1   2   2      116.58      116.09      3.93 o 
   2   2   2      636.47      618.12      9.10 o 
   3   2   2     2476.73     2441.45     37.64 o 
   4   2   2        0.11        0.77      0.69 o 
   5   2   2       10.82        9.94      1.31 o 
   6   2   2        8.65       10.36      1.51 o 
   7   2   2       56.79       48.32      3.60 o 
   8   2   2        2.67        3.51      2.09 o 
   9   2   2       27.47       34.21      3.84 o 
  -8   3   2       48.24       50.45      4.19 o 
  -7   3   2        0.09        0.29      1.63 o 
  -6   3   2        1.21        2.22      1.23 o 
  -5   3   2       54.93       46.73      2.60 o 
  -4   3   2      607.36      580.77      9.97 o 
  -3   3   2       42.04       32.19      1.88 o 
  -2   3   2      113.80      100.41      2.37 o 
  -1   3   2      223.01      191.00      3.86 o 
   0   3   2     1571.24     1779.57     27.69 o 
   1   3   2        5.28        9.90      0.99 o 
   2   3   2      109.46      116.21      4.81 o 
   3   3   2       31.49       31.55      1.81 o 
   4   3   2        1.92        1.92      1.33 o 
   5   3   2       63.15       55.06      2.82 o 
   6   3   2      208.25      200.45      5.45 o 
   7   3   2       10.24       12.89      2.00 o 
   8   3   2        1.48        2.37      2.00 o 
  -8   4   2        3.71        2.99      2.08 o 
  -7   4   2        4.22        5.83      1.84 o 
  -6   4   2       10.37       11.84      2.47 o 
  -5   4   2       72.15       63.41      3.25 o 
  -4   4   2       47.21       41.54      2.93 o 
  -3   4   2      468.74      415.69     15.77 o 
  -2   4   2        4.04        3.14      0.80 o 
  -1   4   2      108.94      134.05      3.47 o 
   0   4   2       12.76       12.30      3.65 o 
   1   4   2       76.58       75.90      2.48 o 
   2   4   2       72.92       78.06      9.37 o 
   3   4   2       49.74       62.64      6.59 o 
   4   4   2        6.65        6.58      1.56 o 
   5   4   2       23.82       21.38      2.15 o 
   6   4   2       11.83       21.40      4.22 o 
   7   4   2        4.86        4.63      1.76 o 
   8   4   2        0.12        0.00      1.86 o 
  -7   5   2        4.47        7.95      2.56 o 
  -6   5   2        3.28        2.20      2.42 o 
  -5   5   2        1.52        2.97      1.48 o 
  -4   5   2      209.44      179.15      5.18 o 
  -3   5   2      188.67      179.72      5.62 o 
  -2   5   2       82.24       77.85      3.05 o 
  -1   5   2       71.45       85.94      3.00 o 
   0   5   2        0.59        0.08      0.72 o 
   1   5   2       90.28       92.62      3.26 o 
   2   5   2        5.67        6.80      1.47 o 
   3   5   2       69.19       62.93      8.31 o 
   4   5   2        2.14        3.69      1.59 o 
   5   5   2      102.68      111.29      4.28 o 
   6   5   2       21.55       18.55      2.48 o 
   7   5   2        0.04        0.21      1.80 o 
  -5   6   2       32.79       35.32      3.79 o 
  -4   6   2        6.42       11.58      2.42 o 
  -3   6   2       54.18       54.11      4.01 o 
  -2   6   2       54.92       52.48      3.78 o 
  -1   6   2        1.04        0.00      1.79 o 
   0   6   2       26.83       36.22      4.19 o 
   1   6   2        0.28        0.00      1.20 o 
   2   6   2       30.38       26.50      3.02 o 
   3   6   2        2.92        1.05      1.47 o 
   4   6   2        5.77        4.61      1.73 o 
   5   6   2        0.03        1.88      1.83 o 
  -3   7   2       13.45       15.51      3.02 o 
  -2   7   2       10.30       11.76      2.65 o 
  -1   7   2       17.34       21.83      3.76 o 
   0   7   2       33.05       29.14      6.05 o 
   1   7   2        0.92        2.21      3.90 o 
   2   7   2        7.36        9.00      4.41 o 
   3   7   2        1.98        4.34      2.80 o 
  -9   1   3        4.00        7.67      3.19 o 
  -8   1   3       22.64       29.21      3.18 o 
  -7   1   3       34.48       36.66      3.02 o 
  -6   1   3        4.05        3.09      1.14 o 
  -5   1   3      337.63      336.66      4.93 o 
  -4   1   3      235.89      209.90      3.60 o 
  -3   1   3     1462.76     1468.40     16.13 o 
  -2   1   3     1622.40     1626.07     17.47 o 
  -1   1   3       32.66       38.37      0.94 o 
   0   1   3     5050.71     5116.99     53.03 o 
   1   1   3      864.56      842.31      9.28 o 
   2   1   3     1837.92     1951.30     25.49 o 
   3   1   3      470.78      500.98      7.66 o 
   4   1   3       44.30       40.10      1.71 o 
   5   1   3       26.79       29.70      2.48 o 
   6   1   3        5.76        5.19      1.17 o 
   7   1   3       12.93       13.77      2.10 o 
   8   1   3        0.96        0.00      1.62 o 
   9   1   3        1.71        3.63      2.70 o 
  -9   2   3       12.13       19.47      3.23 o 
  -8   2   3        1.03        3.79      1.85 o 
  -7   2   3        0.73        2.02      1.27 o 
  -6   2   3       81.34       83.19      5.00 o 
  -5   2   3        0.11        0.45      0.86 o 
  -4   2   3      350.34      366.36      5.13 o 
  -3   2   3     2353.11     2589.08     27.81 o 
  -2   2   3      759.22      810.29      9.42 o 
  -1   2   3       31.82       24.38      1.47 o 
   0   2   3      350.23      401.80      5.05 o 
   1   2   3      337.10      331.67      4.66 o 
   2   2   3      891.64      971.11     15.69 o 
   3   2   3      121.14      101.13      3.27 o 
   4   2   3      333.97      302.00      6.90 o 
   5   2   3       69.33       69.64      4.13 o 
   6   2   3      122.49      112.00      3.72 o 
   7   2   3       48.99       44.69      3.42 o 
   8   2   3       17.83       18.67      2.82 o 
   9   2   3        6.44        5.87      2.56 o 
  -8   3   3       26.81       31.08      3.45 o 
  -7   3   3       26.28       31.23      3.73 o 
  -6   3   3       24.13       25.66      2.29 o 
  -5   3   3       61.33       62.57      2.91 o 
  -4   3   3      133.10      120.26      3.78 o 
  -3   3   3      634.49      628.94      8.03 o 
  -2   3   3      116.19       92.92      2.24 o 
  -1   3   3     1012.59     1092.98     13.86 o 
   0   3   3       78.21       60.33      2.34 o 
   1   3   3      159.63      160.06      3.05 o 
   2   3   3      598.93      631.49      9.38 o 
   3   3   3        9.22        9.94      1.06 o 
   4   3   3      335.65      305.48      7.64 o 
   5   3   3       76.81       86.22      3.79 o 
   6   3   3       21.83       22.64      2.28 o 
   7   3   3        3.58        3.46      1.84 o 
   8   3   3       20.80       18.72      2.91 o 
  -8   4   3        4.79        3.78      2.03 o 
  -7   4   3       49.23       42.92      3.35 o 
  -6   4   3       17.00       14.65      2.04 o 
  -5   4   3       72.28       74.37      3.46 o 
  -4   4   3      419.58      407.62      8.02 o 
  -3   4   3      113.65      102.71      3.42 o 
  -2   4   3      477.54      429.25     10.47 o 
  -1   4   3       28.62       26.21      1.51 o 
   0   4   3      404.25      479.37     11.40 o 
   1   4   3      101.30      117.99      2.84 o 
   2   4   3      170.26      185.36      5.25 o 
   3   4   3       28.23       28.28      2.26 o 
   4   4   3        2.70        3.54      1.23 o 
   5   4   3      242.14      225.64      6.77 o 
   6   4   3        4.23        4.92      1.72 o 
   7   4   3       29.46       32.72      5.87 o 
   8   4   3        6.72        6.86      2.32 o 
  -7   5   3       16.39       23.45      3.43 o 
  -6   5   3        2.90        2.08      2.03 o 
  -5   5   3        2.26        1.07      1.90 o 
  -4   5   3       38.50       47.80      3.71 o 
  -3   5   3      123.50      125.66      4.64 o 
  -2   5   3       11.62       16.28      1.71 o 
  -1   5   3       29.71       31.04      1.82 o 
   0   5   3        0.32        0.00      0.71 o 
   1   5   3       56.90       57.56      2.69 o 
   2   5   3       47.43       49.56      2.73 o 
   3   5   3        0.40        0.44      1.94 o 
   4   5   3       65.13       75.20      4.13 o 
   5   5   3       14.77       21.17      2.78 o 
   6   5   3       34.16       39.55      3.81 o 
   7   5   3        0.09        1.81      2.26 o 
  -5   6   3        0.83        1.86      2.07 o 
  -4   6   3       80.22       78.06      4.90 o 
  -3   6   3        3.50        4.05      1.96 o 
  -2   6   3       21.97       25.76      2.91 o 
  -1   6   3       36.92       34.89      3.70 o 
   0   6   3       24.94       22.27      3.17 o 
   1   6   3        3.82        7.11      1.90 o 
   2   6   3       19.33       21.45      5.29 o 
   3   6   3       41.57       46.38      4.32 o 
   4   6   3        8.55       10.27      2.60 o 
   5   6   3        0.96        2.16      1.75 o 
  -3   7   3       10.04        9.68      2.72 o 
  -2   7   3        7.59        9.06      3.24 o 
  -1   7   3        5.73        2.81      3.23 o 
   0   7   3        0.92        0.78      2.39 o 
   2   7   3        7.32       11.83      4.58 o 
   3   7   3        7.71       10.36      4.64 o 
  -9   0   4        1.70        5.04      4.19 o 
  -8   0   4      206.45      187.08     11.71 o 
  -7   0   4      102.45       86.50      5.09 o 
  -6   0   4     1284.26     1250.03     37.86 o 
  -5   0   4      109.80      128.96      4.56 o 
  -4   0   4       79.36       58.73      2.37 o 
  -3   0   4      372.75      289.65      9.77 o 
  -2   0   4     2374.02     2447.24     44.75 o 
  -1   0   4      852.74      929.17     17.45 o 
   0   0   4     3392.08     3430.63    105.79 o 
   1   0   4       57.54       57.88      1.50 o 
   2   0   4    60919.23    53447.88   2663.71 o 
   3   0   4      551.96      476.34     12.62 o 
   4   0   4      190.58      223.49      6.29 o 
   5   0   4      223.26      239.07      5.40 o 
   6   0   4       18.89       19.07      2.42 o 
   7   0   4       18.76       16.86      4.36 o 
   8   0   4        0.03        0.11      2.83 o 
   9   0   4        3.07        0.91      3.79 o 
  -9   1   4       14.07       17.20      3.82 o 
  -8   1   4        1.44        4.38      2.01 o 
  -7   1   4      301.43      288.00     10.05 o 
  -6   1   4       35.76       36.91      2.36 o 
  -5   1   4      365.73      363.92      5.27 o 
  -4   1   4      130.11      129.56      2.65 o 
  -3   1   4     2900.81     3126.91     33.11 o 
  -2   1   4     8428.85     8437.98     87.04 o 
  -1   1   4      850.00      854.43     10.36 o 
   0   1   4       36.82       40.24      1.28 o 
   1   1   4     4239.54     4594.40     47.66 o 
   2   1   4     7669.20     7870.93     89.11 o 
   3   1   4      736.10      712.81     10.38 o 
   4   1   4        0.76        2.21      0.67 o 
   5   1   4       66.61       65.19      2.75 o 
   6   1   4      104.51       90.74      4.29 o 
   7   1   4       57.48       50.25      4.60 o 
   8   1   4        1.02        1.27      1.57 o 
   9   1   4       14.53       26.93      4.24 o 
  -9   2   4       33.96       38.44      4.08 o 
  -8   2   4      223.89      211.51      7.20 o 
  -7   2   4       20.46       22.21      2.22 o 
  -6   2   4      141.32      130.08      4.65 o 
  -5   2   4       35.94       39.71      1.82 o 
  -4   2   4       22.43       30.66      1.39 o 
  -3   2   4      540.82      562.01      7.07 o 
  -2   2   4       37.67       45.61      1.28 o 
  -1   2   4     1602.99     1728.89     18.75 o 
   0   2   4      175.90      199.24      2.94 o 
   1   2   4     1405.61     1429.17     16.24 o 
   2   2   4     1887.24     1894.90     29.11 o 
   3   2   4       54.54       71.50      3.35 o 
   4   2   4       23.77       32.91      2.24 o 
   5   2   4        0.04        0.00      1.29 o 
   6   2   4      212.51      204.94      5.21 o 
   7   2   4        3.27        2.70      1.64 o 
   8   2   4        2.40        4.98      2.35 o 
   9   2   4        8.71        9.07      2.66 o 
  -8   3   4        6.07        8.38      2.23 o 
  -7   3   4        1.55        3.23      1.49 o 
  -6   3   4        2.42        1.57      1.26 o 
  -5   3   4       23.20       16.04      1.70 o 
  -4   3   4       85.25       84.33      2.94 o 
  -3   3   4      419.36      425.73      5.93 o 
  -2   3   4      427.99      417.60      5.74 o 
  -1   3   4        0.75        0.42      0.46 o 
   0   3   4      154.74      160.45      3.10 o 
   1   3   4     2350.65     2617.06     30.81 o 
   2   3   4        0.36        2.37      0.51 o 
   3   3   4        8.69       18.54      1.30 o 
   4   3   4       81.23       81.87      3.38 o 
   5   3   4       28.29       28.52      2.80 o 
   6   3   4        7.83        9.61      1.73 o 
   7   3   4       14.47       15.03      2.70 o 
   8   3   4       13.89       15.21      3.71 o 
  -8   4   4        0.99        3.08      2.98 o 
  -7   4   4       50.26       59.28      3.75 o 
  -6   4   4        0.12        0.85      1.34 o 
  -5   4   4        0.92        0.00      1.20 o 
  -4   4   4        6.70        7.30      1.69 o 
  -3   4   4      100.73       91.94      3.12 o 
  -2   4   4      116.61      104.75      2.80 o 
  -1   4   4        7.34        8.07      0.96 o 
   0   4   4        3.77        4.13      1.25 o 
   1   4   4      315.59      319.88      5.41 o 
   2   4   4      135.17      142.07      3.72 o 
   3   4   4       11.44       16.17      3.34 o 
   4   4   4      374.07      377.37      8.89 o 
   5   4   4      208.54      178.11      7.05 o 
   6   4   4        9.94       14.86      2.05 o 
   7   4   4        3.63        2.35      1.78 o 
  -7   5   4        1.46        2.26      2.16 o 
  -6   5   4        0.23        1.61      2.02 o 
  -5   5   4       11.46       10.40      2.41 o 
  -4   5   4       13.97        8.77      2.15 o 
  -3   5   4       11.58       14.54      3.96 o 
  -2   5   4       72.45       94.05      4.15 o 
  -1   5   4        2.45        4.44      0.98 o 
   0   5   4       14.64       16.29      1.40 o 
   1   5   4        0.24        0.00      0.95 o 
   2   5   4        0.31        0.95      1.12 o 
   3   5   4       15.65       18.53      2.47 o 
   4   5   4        0.20        0.84      1.26 o 
   5   5   4        0.03        0.47      1.56 o 
   6   5   4        0.29        1.57      1.67 o 
   7   5   4        0.21        2.37      2.14 o 
  -5   6   4        4.72        4.96      2.37 o 
  -4   6   4       37.99       31.12      3.55 o 
  -3   6   4        0.06        0.88      1.79 o 
  -2   6   4       28.34       26.71      3.03 o 
  -1   6   4        8.31        7.38      2.30 o 
   0   6   4       44.57       37.33      3.05 o 
   1   6   4       15.01       13.13      2.14 o 
   2   6   4       75.98       78.87      5.23 o 
   3   6   4        6.36        9.20      4.78 o 
   4   6   4        1.00        0.08      2.13 o 
   5   6   4        1.38        2.58      2.10 o 
  -3   7   4        2.90        1.92      2.49 o 
  -2   7   4        2.68        8.51      3.39 o 
  -1   7   4        4.73        5.01      2.81 o 
   0   7   4        0.01        0.00      2.47 o 
   1   7   4       27.57       33.27      5.66 o 
   2   7   4        0.50        2.03      2.31 o 
   3   7   4        6.86        5.72      4.30 o 
  -9   1   5        1.40        3.93      2.92 o 
  -8   1   5        4.89        6.85      2.13 o 
  -7   1   5      535.87      505.03     11.26 o 
  -6   1   5        3.81        4.21      0.94 o 
  -5   1   5      357.16      369.79      5.89 o 
  -4   1   5      119.26      135.49      2.56 o 
  -3   1   5     5281.09     5667.56     59.07 o 
  -2   1   5       52.93       52.04      1.57 o 
  -1   1   5      694.15      633.30      7.24 o 
   0   1   5     1270.40     1451.20     17.13 o 
   1   1   5    24438.20    23427.22    242.82 o 
   2   1   5       53.65       53.67      1.31 o 
   3   1   5        5.24        6.13      0.58 o 
   4   1   5       69.17       70.09      2.34 o 
   5   1   5       71.47       62.71      4.65 o 
   6   1   5      239.85      256.13      6.82 o 
   7   1   5        2.87        3.83      1.51 o 
   8   1   5        0.24        0.00      3.14 o 
   9   1   5        0.14        0.00      2.24 o 
  -9   2   5       22.62       29.63      7.02 o 
  -8   2   5        2.96        0.00      1.84 o 
  -7   2   5        0.51        0.29      1.12 o 
  -6   2   5        0.21        0.00      0.96 o 
  -5   2   5       99.39       88.20      2.53 o 
  -4   2   5      898.71      931.61     11.15 o 
  -3   2   5      162.77      138.42      2.79 o 
  -2   2   5      727.72      811.36      9.52 o 
  -1   2   5       53.49       65.52      1.79 o 
   0   2   5      382.20      373.58      4.80 o 
   1   2   5     2642.92     2885.11     30.55 o 
   2   2   5        0.31        0.86      0.59 o 
   3   2   5      906.46      907.47     13.02 o 
   4   2   5       62.05       67.09      5.90 o 
   5   2   5        0.05        1.72      0.98 o 
   6   2   5        4.40        7.56      1.66 o 
   7   2   5       19.90       28.21      2.93 o 
   8   2   5        0.03        0.00      1.68 o 
   9   2   5       20.98       18.08      4.74 o 
  -8   3   5        0.15        2.36      2.08 o 
  -7   3   5        0.26        0.00      1.42 o 
  -6   3   5       48.77       45.51      2.81 o 
  -5   3   5        5.70       10.70      1.44 o 
  -4   3   5        0.35        1.94      0.78 o 
  -3   3   5      624.34      581.71      7.61 o 
  -2   3   5       10.29        8.95      0.81 o 
  -1   3   5      766.40      788.00      9.56 o 
   0   3   5     1197.58     1190.93     13.69 o 
   1   3   5      368.68      439.44      6.35 o 
   2   3   5      225.02      205.26      4.39 o 
   3   3   5      162.17      146.58      3.90 o 
   4   3   5       40.91       35.04      2.53 o 
   5   3   5      621.10      574.19     12.03 o 
   6   3   5      305.93      313.46      8.49 o 
   7   3   5      264.78      267.18     10.66 o 
   8   3   5        2.21        2.23      2.66 o 
  -7   4   5       25.92       29.62      3.42 o 
  -6   4   5        4.40        4.92      1.86 o 
  -5   4   5        9.91       12.84      1.79 o 
  -4   4   5      318.09      325.52      6.90 o 
  -3   4   5      174.94      159.39      4.24 o 
  -2   4   5      249.96      224.56      4.36 o 
  -1   4   5       22.06       26.51      1.50 o 
   0   4   5       24.01       24.08      1.61 o 
   1   4   5      504.80      486.10      7.31 o 
   2   4   5       55.54       51.19      2.29 o 
   3   4   5      193.01      197.83      5.68 o 
   4   4   5       30.11       35.97      2.80 o 
   5   4   5        7.42        2.22      1.44 o 
   6   4   5      331.74      277.45     13.26 o 
   7   4   5        6.05       10.49      2.15 o 
  -7   5   5        6.17        7.38      2.50 o 
  -6   5   5       38.63       43.10      4.07 o 
  -5   5   5        8.61       14.45      2.59 o 
  -4   5   5       28.24       22.34      2.77 o 
  -3   5   5     2040.44     2041.70     40.58 o 
  -2   5   5        1.84        2.97      1.50 o 
  -1   5   5       22.97       14.59      2.12 o 
   0   5   5        0.96        1.75      0.90 o 
   1   5   5      139.17      130.60      5.55 o 
   2   5   5       53.66       58.90      2.77 o 
   3   5   5       29.19       31.08      2.69 o 
   4   5   5        1.89        1.62      1.21 o 
   5   5   5        0.85        2.11      1.68 o 
   6   5   5        4.79        6.32      2.12 o 
  -5   6   5       36.96       35.65      4.67 o 
  -4   6   5       87.95       80.35      5.07 o 
  -3   6   5       18.18       19.93      2.95 o 
  -2   6   5      176.77      165.86      6.11 o 
  -1   6   5        0.09        0.00      1.68 o 
   0   6   5       28.30       20.16      3.74 o 
   1   6   5        3.36        3.23      1.67 o 
   2   6   5       37.03       30.32      3.72 o 
   3   6   5        0.37        2.09      1.92 o 
   4   6   5        0.12        0.00      1.94 o 
   5   6   5       21.56       20.07      3.72 o 
  -3   7   5        3.58        4.58      2.48 o 
  -2   7   5        6.60        7.16      3.32 o 
  -1   7   5        0.63        1.68      2.51 o 
   0   7   5        3.59        3.14      3.28 o 
   1   7   5       45.42       45.55      6.39 o 
   2   7   5       26.19       23.18      3.88 o 
   3   7   5       12.42       12.65      4.27 o 
  -9   0   6        1.48        0.00      3.23 o 
  -8   0   6      226.29      192.91     11.88 o 
  -7   0   6      667.82      604.64     22.58 o 
  -6   0   6      170.02      178.66      4.97 o 
  -5   0   6        0.11        0.00      0.73 o 
  -4   0   6        0.24        2.08      0.78 o 
  -3   0   6     1704.59     1832.94     34.63 o 
  -2   0   6      233.20      284.10      5.40 o 
  -1   0   6      461.99      467.12      7.79 o 
   0   0   6     1842.10     2051.34     42.51 o 
   1   0   6     7367.16     8113.96    144.91 o 
   2   0   6    15499.51    15425.22    223.94 o 
   3   0   6        5.03       13.80      1.14 o 
   4   0   6        7.24       14.48      1.76 o 
   5   0   6      609.16      642.22     14.78 o 
   6   0   6      648.47      610.09     14.72 o 
   7   0   6       31.84       30.67      5.21 o 
   8   0   6       44.45       41.82      6.51 o 
   9   0   6        0.18        2.60      3.68 o 
  -9   1   6        1.81        1.67      2.22 o 
  -8   1   6      236.56      247.32     18.65 o 
  -7   1   6      177.95      178.26      5.90 o 
  -6   1   6       52.51       52.94      2.34 o 
  -5   1   6      157.91      141.24      3.13 o 
  -4   1   6      288.62      235.94      3.75 o 
  -3   1   6     4036.54     4321.85     49.84 o 
  -2   1   6     1271.59     1261.90     17.15 o 
  -1   1   6       57.05       58.89      1.45 o 
   0   1   6      436.96      472.13      6.22 o 
   1   1   6    22954.88    22450.89    232.62 o 
   2   1   6     2493.04     2662.00     30.87 o 
   3   1   6      159.12      158.18      2.77 o 
   4   1   6      309.85      314.00      5.70 o 
   5   1   6      343.79      334.93      6.35 o 
   6   1   6      268.73      230.59      8.03 o 
   7   1   6      104.85       98.72      4.46 o 
   8   1   6       27.57       33.86      4.33 o 
   9   1   6        5.32        9.54      3.33 o 
  -9   2   6       46.12       45.03      4.29 o 
  -8   2   6        6.80        7.63      2.27 o 
  -7   2   6       27.97       32.42      4.29 o 
  -6   2   6      111.57      107.98      4.25 o 
  -5   2   6        0.12        1.48      1.00 o 
  -4   2   6      113.44      108.71      2.43 o 
  -3   2   6     2988.07     3128.55     33.48 o 
  -2   2   6      258.15      295.12      4.59 o 
  -1   2   6       66.67       56.96      1.77 o 
   0   2   6      716.48      776.70      9.01 o 
   1   2   6      221.36      244.41      3.47 o 
   2   2   6     2612.70     2766.01     29.49 o 
   3   2   6      138.81      160.31      3.72 o 
   4   2   6        0.20        0.16      0.85 o 
   5   2   6       64.15       46.17      2.90 o 
   6   2   6       12.52       23.98      2.89 o 
   7   2   6        0.09        2.76      1.63 o 
   8   2   6        5.53        5.23      2.64 o 
  -8   3   6        0.09        1.31      2.23 o 
  -7   3   6       22.30       24.66      2.50 o 
  -6   3   6       16.01       18.00      2.01 o 
  -5   3   6        0.35        2.52      1.00 o 
  -4   3   6       29.91       34.01      1.78 o 
  -3   3   6       12.17        9.53      0.92 o 
  -2   3   6      100.23      100.93      2.40 o 
  -1   3   6        0.01        0.00      0.45 o 
   0   3   6       26.54       18.05      1.02 o 
   1   3   6      555.33      511.45      7.18 o 
   2   3   6      283.34      278.33      4.41 o 
   3   3   6       43.27       44.05      1.93 o 
   4   3   6       15.58       12.59      1.74 o 
   5   3   6       56.20       58.87      3.44 o 
   6   3   6        4.09        3.90      2.99 o 
   7   3   6        1.64        2.35      1.51 o 
   8   3   6        2.67        2.76      2.15 o 
  -7   4   6        0.15        0.00      2.02 o 
  -6   4   6       27.77       23.74      2.95 o 
  -5   4   6        0.67        0.28      1.42 o 
  -4   4   6       90.58       97.50      3.47 o 
  -3   4   6      400.08      369.83      6.42 o 
  -2   4   6       19.74       19.15      1.37 o 
  -1   4   6       10.22        9.09      0.98 o 
   0   4   6       85.82       91.04      2.45 o 
   1   4   6       52.55       58.60      2.24 o 
   2   4   6      123.75      137.54      3.69 o 
   3   4   6       79.20       89.00      3.68 o 
   4   4   6       16.08       12.66      2.21 o 
   5   4   6       99.84       92.04      4.36 o 
   6   4   6        1.16        1.68      1.77 o 
   7   4   6        7.92       16.32      2.42 o 
  -6   5   6        2.66        2.37      2.00 o 
  -5   5   6        2.39        3.37      2.04 o 
  -4   5   6       83.17       69.28      6.09 o 
  -3   5   6       16.55       14.43      2.79 o 
  -2   5   6       58.85       53.10      3.56 o 
  -1   5   6       11.72       13.55      1.64 o 
   0   5   6       36.20       35.45      2.55 o 
   1   5   6        3.48        3.19      1.20 o 
   2   5   6        1.44        0.26      1.04 o 
   3   5   6       10.41       13.73      2.14 o 
   4   5   6        0.27        1.56      1.42 o 
   5   5   6        7.88        3.20      1.79 o 
   6   5   6       29.80       32.25      3.47 o 
  -5   6   6        7.13        7.46      2.46 o 
  -4   6   6       15.44       20.25      3.15 o 
  -3   6   6       82.43       81.67      4.86 o 
  -2   6   6       44.92       52.08      3.95 o 
  -1   6   6        6.75        7.30      3.57 o 
   0   6   6       21.10       24.60      2.69 o 
   1   6   6        0.65        3.56      1.61 o 
   2   6   6      225.28      204.17     10.70 o 
   3   6   6        1.34        0.35      1.83 o 
   4   6   6        2.13        2.12      2.30 o 
   5   6   6       10.15       11.99      3.65 o 
  -3   7   6        5.41        4.49      2.61 o 
  -2   7   6        1.02        0.00      2.76 o 
  -1   7   6        1.07        3.29      2.72 o 
   0   7   6        3.01        5.57      4.44 o 
   1   7   6       18.06       20.20      4.92 o 
   2   7   6        0.69        0.00      2.01 o 
   3   7   6        3.24        1.83      4.84 o 
  -9   1   7        0.56        0.39      2.04 o 
  -8   1   7       39.03       43.70      3.70 o 
  -7   1   7        7.95        6.64      1.84 o 
  -6   1   7      589.96      560.61      8.71 o 
  -5   1   7       27.44       22.39      1.52 o 
  -4   1   7      111.68      125.07      3.57 o 
  -3   1   7      288.66      251.10      4.37 o 
  -2   1   7      740.19      712.58      8.39 o 
  -1   1   7       93.93      106.67      2.16 o 
   0   1   7      807.02      930.53     11.50 o 
   1   1   7       10.27        9.25      0.60 o 
   2   1   7     1313.15     1325.02     16.00 o 
   3   1   7     1284.75     1391.73     15.49 o 
   4   1   7       41.29       40.79      1.87 o 
   5   1   7       18.12       22.15      1.92 o 
   6   1   7       10.04        9.83      1.60 o 
   7   1   7      111.57      112.43      4.64 o 
   8   1   7        3.63        1.32      2.97 o 
   9   1   7        2.43        6.25      4.75 o 
  -8   2   7       80.10       83.54      4.97 o 
  -7   2   7       24.52       20.76      2.16 o 
  -6   2   7        6.09        4.15      1.45 o 
  -5   2   7        1.33        0.16      0.76 o 
  -4   2   7      434.98      389.50      5.61 o 
  -3   2   7     1806.03     2030.18     22.33 o 
  -2   2   7      130.63      124.98      3.68 o 
  -1   2   7      827.81      950.60     10.90 o 
   0   2   7      988.56     1032.08     11.69 o 
   1   2   7       95.17      122.26      2.15 o 
   2   2   7        1.64        1.67      0.60 o 
   3   2   7      159.14      169.76      3.19 o 
   4   2   7      301.44      274.43      7.95 o 
   5   2   7        4.59        5.92      2.18 o 
   6   2   7      293.71      301.81      7.93 o 
   7   2   7       98.98      107.83      4.83 o 
   8   2   7        9.83        9.60      2.51 o 
  -8   3   7       42.15       36.74      3.77 o 
  -7   3   7        2.97        3.35      1.58 o 
  -6   3   7       50.62       57.19      3.64 o 
  -5   3   7       10.59       11.84      1.81 o 
  -4   3   7       47.66       44.31      2.03 o 
  -3   3   7       35.32       34.66      1.47 o 
  -2   3   7        0.59        2.17      0.81 o 
  -1   3   7        9.71        5.98      0.72 o 
   0   3   7      783.74      759.13     11.51 o 
   1   3   7       29.45       31.10      1.32 o 
   2   3   7       40.71       32.24      1.25 o 
   3   3   7       12.87       15.97      1.94 o 
   4   3   7      460.84      409.22      9.08 o 
   5   3   7       60.37       49.64      5.05 o 
   6   3   7       66.53       60.65      5.23 o 
   7   3   7       45.49       52.54      5.99 o 
   8   3   7        0.09        3.49      2.25 o 
  -7   4   7        2.07        0.00      2.56 o 
  -6   4   7        0.50        0.69      1.72 o 
  -5   4   7       27.52       32.37      4.24 o 
  -4   4   7      107.30      110.62      5.78 o 
  -3   4   7        0.84        0.06      1.27 o 
  -2   4   7      529.34      527.80      9.93 o 
  -1   4   7        7.41        7.51      0.86 o 
   0   4   7      297.55      296.18      5.10 o 
   1   4   7      417.71      421.26      6.58 o 
   2   4   7      103.00      120.28      3.43 o 
   3   4   7       19.80       19.40      2.63 o 
   4   4   7       30.60       28.84      2.61 o 
   5   4   7       17.27       17.31      2.39 o 
   6   4   7        9.95       13.11      2.45 o 
   7   4   7       36.55       43.23      3.51 o 
  -6   5   7       22.95       25.60      6.01 o 
  -5   5   7        9.56        9.52      2.42 o 
  -4   5   7      101.37      108.33      4.97 o 
  -3   5   7       32.05       24.06      2.94 o 
  -2   5   7      408.17      447.15     10.42 o 
  -1   5   7       26.41       32.37      2.46 o 
   0   5   7       81.24       88.20      3.10 o 
   1   5   7      132.39      122.69      4.53 o 
   2   5   7       10.81       12.70      2.36 o 
   3   5   7      314.62      284.71      9.68 o 
   4   5   7       21.13       15.61      6.59 o 
   5   5   7       13.56       12.49      3.48 o 
   6   5   7        0.03        3.24      2.74 o 
  -5   6   7        8.79       10.45      2.53 o 
  -4   6   7        0.30        0.00      1.88 o 
  -3   6   7        7.80        6.60      2.27 o 
  -2   6   7      136.89      140.77      5.68 o 
  -1   6   7       15.21       18.17      3.08 o 
   0   6   7        0.44        1.15      1.45 o 
   1   6   7      154.46      141.30      5.86 o 
   2   6   7        0.06        1.27      1.92 o 
   3   6   7        3.82        2.09      2.24 o 
   4   6   7       22.33       26.94      3.92 o 
   5   6   7        2.28        3.28      2.62 o 
  -3   7   7       14.85       14.13      3.14 o 
  -2   7   7        0.28        1.50      2.96 o 
  -1   7   7        1.70        3.93      2.68 o 
   0   7   7        8.88       10.85      5.55 o 
   1   7   7        4.08        3.51      3.51 o 
   2   7   7        0.30        0.00      2.33 o 
  -9   0   8        0.51        2.83      3.96 o 
  -8   0   8        0.77        0.30      3.45 o 
  -7   0   8       52.14       59.18      4.30 o 
  -6   0   8       27.06       28.38      2.27 o 
  -5   0   8      101.32       90.63      3.25 o 
  -4   0   8      977.57      986.50     20.42 o 
  -3   0   8      502.32      571.64     10.16 o 
  -2   0   8      707.87      692.09     11.57 o 
  -1   0   8     7140.16     7177.47    143.23 o 
   0   0   8       43.04       59.18      2.79 o 
   1   0   8      980.98      860.85     16.93 o 
   2   0   8       18.25       32.62      1.53 o 
   3   0   8      379.31      414.65      7.73 o 
   4   0   8      364.75      323.21      6.65 o 
   5   0   8      785.87      697.58     21.93 o 
   6   0   8       11.96       12.85      2.57 o 
   7   0   8        0.86        0.00      1.92 o 
   8   0   8        4.68        2.32      3.40 o 
   9   0   8        2.52        2.72      3.40 o 
  -9   1   8        2.80        1.32      2.24 o 
  -8   1   8      116.93      117.50      7.90 o 
  -7   1   8      126.47      116.19      8.94 o 
  -6   1   8       30.92       27.85      2.94 o 
  -5   1   8      191.45      175.99      3.36 o 
  -4   1   8       51.35       54.73      1.84 o 
  -3   1   8      805.28      829.51     10.87 o 
  -2   1   8      301.60      324.20      4.42 o 
  -1   1   8     1315.07     1433.56     15.69 o 
   0   1   8     5120.34     5201.57     54.12 o 
   1   1   8     2389.62     2343.56     24.92 o 
   2   1   8       18.68       16.82      1.28 o 
   3   1   8      419.51      409.61      5.44 o 
   4   1   8      286.40      297.57      4.78 o 
   5   1   8       35.18       30.18      3.05 o 
   6   1   8       41.54       51.54      3.65 o 
   7   1   8       39.43       39.09      3.22 o 
   8   1   8        0.01        2.48      2.38 o 
   9   1   8       17.80       13.53      3.48 o 
  -8   2   8       18.07       17.88      2.72 o 
  -7   2   8      231.84      233.78      6.06 o 
  -6   2   8      376.64      328.55      7.05 o 
  -5   2   8        0.83        0.00      0.69 o 
  -4   2   8      452.23      416.40      5.95 o 
  -3   2   8      457.76      432.73      5.92 o 
  -2   2   8      297.50      299.91      4.75 o 
  -1   2   8      258.96      247.00      4.20 o 
   0   2   8        5.38        2.78      0.69 o 
   1   2   8      403.14      410.74      5.34 o 
   2   2   8      298.70      288.86      4.13 o 
   3   2   8      998.45     1031.62     14.15 o 
   4   2   8      203.97      202.56      5.47 o 
   5   2   8      280.61      275.53      7.06 o 
   6   2   8        2.93        4.65      2.06 o 
   7   2   8       68.51       73.77      4.43 o 
   8   2   8      103.60       90.59      5.12 o 
  -8   3   8        4.55        7.93      2.56 o 
  -7   3   8       57.07       56.69      4.12 o 
  -6   3   8      104.78       86.21      3.67 o 
  -5   3   8       17.90       18.39      1.81 o 
  -4   3   8        7.33        8.99      0.96 o 
  -3   3   8       77.45       75.79      2.29 o 
  -2   3   8       77.81       89.96      2.10 o 
  -1   3   8      126.26      107.63      2.31 o 
   0   3   8      334.95      290.31      4.31 o 
   1   3   8      219.63      263.44      4.06 o 
   2   3   8      379.47      415.13      6.11 o 
   3   3   8       85.67       68.98      3.06 o 
   4   3   8        5.74        1.15      1.46 o 
   5   3   8        4.88        4.17      1.37 o 
   6   3   8      176.74      188.66      6.32 o 
   7   3   8       15.22       14.38      2.71 o 
   8   3   8        0.90        0.00      2.03 o 
  -7   4   8       16.50       14.81      2.81 o 
  -6   4   8        1.06        1.64      2.07 o 
  -5   4   8       27.59       31.14      3.09 o 
  -4   4   8       11.04       10.25      1.97 o 
  -3   4   8       77.26       78.29      3.15 o 
  -2   4   8       95.37       93.96      2.89 o 
  -1   4   8        2.53        2.05      0.78 o 
   0   4   8       11.35       10.70      1.18 o 
   1   4   8        4.58        4.05      0.96 o 
   2   4   8       67.60       65.36      2.59 o 
   3   4   8      201.77      207.88      5.88 o 
   4   4   8        1.75        2.63      1.31 o 
   5   4   8       44.06       40.96      3.22 o 
   6   4   8       87.10       83.58      4.74 o 
   7   4   8       51.36       42.27      4.12 o 
  -6   5   8        2.47        3.16      2.44 o 
  -5   5   8        3.09        3.26      2.01 o 
  -4   5   8       37.07       43.16      3.69 o 
  -3   5   8      188.53      185.10      8.95 o 
  -2   5   8      193.19      183.80      6.03 o 
  -1   5   8       15.01       11.97      1.70 o 
   0   5   8        0.10        0.50      0.82 o 
   1   5   8       47.48       46.66      3.15 o 
   2   5   8       15.72       16.90      3.68 o 
   3   5   8        1.31        4.77      2.08 o 
   4   5   8        5.94        5.99      2.24 o 
   5   5   8        9.41       10.60      6.71 o 
   6   5   8        0.16        0.00      2.48 o 
  -5   6   8        9.64       14.42      3.25 o 
  -4   6   8       26.60       33.77      3.77 o 
  -3   6   8        0.43        3.47      2.77 o 
  -2   6   8        5.90        5.66      2.13 o 
  -1   6   8        0.40        0.00      1.81 o 
   0   6   8        1.04        2.77      1.54 o 
   1   6   8        0.05        1.42      1.56 o 
   2   6   8        5.50        5.52      2.36 o 
   3   6   8        0.28        0.00      1.96 o 
   4   6   8        0.56        2.12      2.35 o 
   5   6   8        0.29        0.00      2.21 o 
  -2   7   8        5.04        5.66      4.92 o 
  -1   7   8        0.60        0.11      2.42 o 
   0   7   8        0.03        1.48      2.45 o 
   1   7   8        4.98        0.91      3.28 o 
   2   7   8        0.18        1.38      2.56 o 
  -9   1   9       29.42       36.42      3.86 o 
  -8   1   9        5.60        6.80      2.17 o 
  -7   1   9        1.85        1.13      1.08 o 
  -6   1   9       38.83       42.99      2.45 o 
  -5   1   9       88.76       77.68      2.42 o 
  -4   1   9       40.98       40.91      1.93 o 
  -3   1   9       32.23       31.88      1.94 o 
  -2   1   9       16.46       13.67      1.08 o 
  -1   1   9     6022.84     6376.66     66.26 o 
   0   1   9     1212.73     1317.49     14.49 o 
   1   1   9       65.31       93.08      1.79 o 
   2   1   9       58.42       47.65      1.31 o 
   3   1   9     3607.45     3828.65     40.54 o 
   4   1   9        1.82        1.04      0.79 o 
   5   1   9       42.75       49.99      2.94 o 
   6   1   9        0.03        1.05      1.19 o 
   7   1   9        0.73        0.07      1.31 o 
   8   1   9       14.62       14.17      3.23 o 
  -8   2   9        1.42        3.46      2.10 o 
  -7   2   9       53.87       59.68      3.32 o 
  -6   2   9        3.50        2.63      1.25 o 
  -5   2   9      306.26      277.60      4.69 o 
  -4   2   9       10.33       11.40      1.08 o 
  -3   2   9      637.74      605.75      7.80 o 
  -2   2   9     4006.99     4285.09     45.29 o 
  -1   2   9       33.00       34.45      1.49 o 
   0   2   9       33.10       28.68      1.30 o 
   1   2   9        0.90        1.93      0.47 o 
   2   2   9      119.20      124.86      2.37 o 
   3   2   9       32.73       23.29      1.20 o 
   4   2   9        8.41       11.08      1.57 o 
   5   2   9       64.75       69.59      3.46 o 
   6   2   9       54.05       70.52      3.90 o 
   7   2   9       18.57       17.76      2.60 o 
   8   2   9        0.50        0.00      1.98 o 
  -8   3   9        0.06        0.00      2.01 o 
  -7   3   9       66.76       66.33      4.92 o 
  -6   3   9       67.55       66.28      4.11 o 
  -5   3   9       28.23       26.59      4.27 o 
  -4   3   9      143.78      149.84      3.16 o 
  -3   3   9      285.23      278.88      4.52 o 
  -2   3   9       62.63       75.17      1.91 o 
  -1   3   9      948.27     1006.59     11.92 o 
   0   3   9       12.04        9.44      0.78 o 
   1   3   9      474.74      514.78      6.80 o 
   2   3   9       63.12       57.87      1.68 o 
   3   3   9        4.68        8.02      1.36 o 
   4   3   9        0.16        0.72      1.13 o 
   5   3   9       38.21       33.68      2.85 o 
   6   3   9      136.04      124.09      5.09 o 
   7   3   9      147.43      150.14      6.07 o 
   8   3   9       24.41       25.52      3.42 o 
  -7   4   9        0.02        2.18      2.05 o 
  -6   4   9       29.93       28.33      3.12 o 
  -5   4   9      114.07      111.88      4.92 o 
  -4   4   9        6.74        7.76      1.82 o 
  -3   4   9        0.92        1.82      1.13 o 
  -2   4   9      553.36      539.51     15.61 o 
  -1   4   9       18.45       22.01      1.84 o 
   0   4   9      184.94      183.35      4.16 o 
   1   4   9        0.16        1.24      0.82 o 
   2   4   9       69.72       72.58      3.25 o 
   3   4   9       89.89       82.85      4.37 o 
   4   4   9        0.43        0.00      1.14 o 
   5   4   9       19.75       26.79      3.48 o 
   6   4   9       13.75       19.30      2.78 o 
   7   4   9        0.43        1.11      2.10 o 
  -6   5   9        0.01        0.79      2.07 o 
  -5   5   9        2.62        4.03      2.38 o 
  -4   5   9       13.01       11.06      2.26 o 
  -3   5   9       92.38       93.97      6.35 o 
  -2   5   9        1.24        3.12      1.73 o 
  -1   5   9     1290.62     1299.76     20.56 o 
   0   5   9       35.66       36.36      2.94 o 
   1   5   9        0.78        0.00      1.16 o 
   2   5   9       21.33       22.63      3.02 o 
   3   5   9        0.45        0.00      1.56 o 
   4   5   9       27.55       25.14      3.46 o 
   5   5   9        0.08        0.00      1.93 o 
   6   5   9        0.72        2.52      2.64 o 
  -5   6   9       14.37       16.56      3.10 o 
  -4   6   9       15.55       14.52      2.91 o 
  -3   6   9       34.84       36.00      3.61 o 
  -2   6   9       67.64       73.79      5.13 o 
  -1   6   9        0.87        1.71      2.16 o 
   0   6   9       65.68       61.82      3.98 o 
   1   6   9        4.71        3.53      1.86 o 
   2   6   9        5.08        3.30      2.20 o 
   3   6   9        0.06        0.15      2.04 o 
   4   6   9        2.96        0.15      2.25 o 
   5   6   9        1.52        0.00      2.40 o 
  -2   7   9        0.09        6.62      4.75 o 
  -1   7   9        3.02        1.15      3.28 o 
   0   7   9       33.18       39.87      5.94 o 
   1   7   9        2.59        3.59      2.57 o 
   2   7   9        1.98        3.66      2.66 o 
  -9   0  10       31.13       35.25      6.68 o 
  -8   0  10       52.74       58.27      4.87 o 
  -7   0  10       43.52       53.92      4.32 o 
  -6   0  10     3761.17     3736.28     57.48 o 
  -5   0  10      504.48      468.76     11.84 o 
  -4   0  10     1879.58     1798.23     28.55 o 
  -3   0  10       45.39       55.31      2.25 o 
  -2   0  10      999.92     1105.42     17.81 o 
  -1   0  10     1045.43     1033.07     16.55 o 
   0   0  10      121.78      121.37      3.01 o 
   1   0  10     2283.79     2204.40    137.46 o 
   2   0  10        0.84        1.00      0.72 o 
   3   0  10       86.35      127.97      3.50 o 
   4   0  10     2897.61     2888.43     44.18 o 
   5   0  10       38.75       45.10      3.96 o 
   6   0  10       30.67       41.50      3.48 o 
   7   0  10      126.50      123.81      9.00 o 
   8   0  10       19.52       22.35      5.26 o 
  -9   1  10       20.50       27.01      3.51 o 
  -8   1  10       59.90       76.62      4.62 o 
  -7   1  10      217.30      210.73      4.90 o 
  -6   1  10      303.37      288.03     12.86 o 
  -5   1  10      693.86      671.32      9.76 o 
  -4   1  10        5.79        8.23      0.86 o 
  -3   1  10       42.10       36.64      1.42 o 
  -2   1  10      603.15      578.66      7.25 o 
  -1   1  10     1908.78     2077.21     22.46 o 
   0   1  10     2187.62     2157.34     23.16 o 
   1   1  10       60.69       63.80      1.48 o 
   2   1  10        0.06        0.15      0.43 o 
   3   1  10     7551.12     7837.50     89.32 o 
   4   1  10        8.11        9.95      0.90 o 
   5   1  10        2.67        4.06      1.25 o 
   6   1  10       55.60       58.75      3.54 o 
   7   1  10        0.83        2.28      1.62 o 
   8   1  10        3.74        5.91      4.50 o 
  -8   2  10        0.61        3.33      2.02 o 
  -7   2  10       53.91       48.84      3.09 o 
  -6   2  10       11.83       15.99      2.24 o 
  -5   2  10       19.33       20.05      1.36 o 
  -4   2  10      175.26      166.22      4.09 o 
  -3   2  10       41.86       35.80      1.82 o 
  -2   2  10      267.16      285.75      4.25 o 
  -1   2  10     1532.97     1615.92     19.93 o 
   0   2  10       10.31        9.82      0.89 o 
   1   2  10       73.49       67.26      2.11 o 
   2   2  10     3568.33     3871.66     41.05 o 
   3   2  10      866.63      909.05     10.87 o 
   4   2  10     1389.05     1361.33     97.78 o 
   5   2  10       61.44       77.66      3.81 o 
   6   2  10        3.67        5.23      1.66 o 
   7   2  10      124.23      140.86      8.65 o 
   8   2  10       15.81       13.58      2.78 o 
  -8   3  10        0.22        0.00      2.06 o 
  -7   3  10       43.59       34.66      3.55 o 
  -6   3  10       14.57       17.00      2.42 o 
  -5   3  10      116.79      112.90      4.61 o 
  -4   3  10       24.17       25.08      1.66 o 
  -3   3  10        4.44        2.85      0.76 o 
  -2   3  10       54.08       52.08      2.45 o 
  -1   3  10       16.38       13.48      1.20 o 
   0   3  10        0.78        4.38      0.80 o 
   1   3  10       97.23      115.87      2.41 o 
   2   3  10        0.81        0.03      0.52 o 
   3   3  10      473.25      449.61     13.21 o 
   4   3  10        2.16        2.73      1.17 o 
   5   3  10        0.06        1.68      1.27 o 
   6   3  10        0.00        0.00      1.42 o 
   7   3  10       40.63       42.30      4.22 o 
   8   3  10       14.04       13.83      3.00 o 
  -7   4  10        1.18        0.00      2.06 o 
  -6   4  10        9.36       11.76      3.57 o 
  -5   4  10        9.75       12.42      2.21 o 
  -4   4  10       15.00       13.48      2.75 o 
  -3   4  10        5.62        5.45      1.08 o 
  -2   4  10      907.72      901.94     12.88 o 
  -1   4  10        5.21        8.88      1.12 o 
   0   4  10       14.25       12.42      1.32 o 
   1   4  10      178.27      166.35      3.74 o 
   2   4  10       21.56       31.02      2.47 o 
   3   4  10       54.52       46.10      4.02 o 
   4   4  10       56.41       56.67      3.52 o 
   5   4  10        0.15        0.42      1.41 o 
   6   4  10        8.62       10.48      2.78 o 
   7   4  10       64.22       57.01      4.52 o 
  -6   5  10        7.10        7.30      2.46 o 
  -5   5  10        2.93        6.65      2.70 o 
  -4   5  10       67.07       60.58      4.28 o 
  -3   5  10        3.80        2.51      1.77 o 
  -2   5  10      147.41      144.51      4.72 o 
  -1   5  10       88.79       79.44      7.33 o 
   0   5  10        2.59        3.80      1.98 o 
   1   5  10       56.37       54.32      3.42 o 
   2   5  10        0.74        2.24      1.82 o 
   3   5  10        0.73        1.07      1.70 o 
   4   5  10       12.54       17.81      3.24 o 
   5   5  10        9.50       12.20      3.03 o 
   6   5  10        2.47        0.00      3.76 o 
  -5   6  10        1.70        7.24      2.72 o 
  -4   6  10        7.92       11.17      2.71 o 
  -3   6  10        4.35        4.53      2.09 o 
  -2   6  10       81.96       83.72      8.02 o 
  -1   6  10        1.39        7.80      2.79 o 
   0   6  10       24.07       27.45      5.72 o 
   1   6  10        2.50        0.88      1.63 o 
   2   6  10        4.40        4.56      2.40 o 
   3   6  10       19.06       16.47      3.34 o 
   4   6  10       23.87       27.14      4.39 o 
  -2   7  10        9.49       13.53      3.80 o 
  -1   7  10        0.93        1.94      2.61 o 
   0   7  10       30.18       29.29      4.50 o 
   1   7  10        2.89        7.63      2.96 o 
   2   7  10        2.06        5.60      3.00 o 
  -8   1  11        7.18        8.77      2.38 o 
  -7   1  11        4.25        3.56      1.18 o 
  -6   1  11      407.17      409.94      8.11 o 
  -5   1  11        4.59        5.35      0.90 o 
  -4   1  11      326.38      316.33      5.58 o 
  -3   1  11      564.55      546.13      7.19 o 
  -2   1  11      303.30      364.68      5.08 o 
  -1   1  11     1551.95     1662.07     18.30 o 
   0   1  11       25.03       17.68      0.86 o 
   1   1  11       10.61       10.40      0.72 o 
   2   1  11     1285.27     1423.45     15.95 o 
   3   1  11       72.58       69.35      2.08 o 
   4   1  11       11.88       11.89      1.00 o 
   5   1  11       38.51       38.32      2.71 o 
   6   1  11        4.20        9.81      1.86 o 
   7   1  11       37.95       34.98      3.18 o 
   8   1  11       14.16       16.74      3.58 o 
  -8   2  11       11.50       11.63      3.13 o 
  -7   2  11       34.19       38.59      2.85 o 
  -6   2  11       25.02       33.18      2.46 o 
  -5   2  11        4.03        3.60      0.80 o 
  -4   2  11      158.53      137.23      3.28 o 
  -3   2  11       39.16       53.49      1.72 o 
  -2   2  11      790.04      809.68      9.84 o 
  -1   2  11     1200.94     1375.33     17.33 o 
   0   2  11      201.86      181.87      3.52 o 
   1   2  11      417.21      428.78      5.72 o 
   2   2  11     1436.87     1406.56     15.94 o 
   3   2  11      107.84       86.92      2.09 o 
   4   2  11        0.76        0.17      0.85 o 
   5   2  11       23.35       24.94      2.42 o 
   6   2  11       16.64       21.45      2.46 o 
   7   2  11        1.99        2.87      1.91 o 
   8   2  11       26.71       34.74      3.74 o 
  -8   3  11        6.88        7.15      2.70 o 
  -7   3  11        3.17        5.82      1.97 o 
  -6   3  11      168.40      142.17      6.33 o 
  -5   3  11       16.86       20.10      2.45 o 
  -4   3  11       52.53       53.17      2.73 o 
  -3   3  11      123.14      100.09      3.22 o 
  -2   3  11      244.71      226.08      4.50 o 
  -1   3  11      284.69      266.51      4.94 o 
   0   3  11      157.99      156.20      3.47 o 
   1   3  11       31.38       28.15      1.53 o 
   2   3  11      257.36      236.01      6.31 o 
   3   3  11        0.71        2.18      0.92 o 
   4   3  11       82.41       79.17      3.62 o 
   5   3  11       94.46      102.29     12.25 o 
   6   3  11        2.60        3.01      1.71 o 
   7   3  11       79.83       63.16      4.44 o 
   8   3  11        0.18        2.34      2.43 o 
  -7   4  11        5.23        2.56      2.32 o 
  -6   4  11       20.81       19.79      2.80 o 
  -5   4  11       42.79       41.59      4.81 o 
  -4   4  11       19.12       23.29      2.65 o 
  -3   4  11        1.16        2.33      1.27 o 
  -2   4  11      822.68      798.28     15.38 o 
  -1   4  11       72.96       72.10      2.67 o 
   0   4  11       40.92       36.67      1.97 o 
   1   4  11      111.27      112.80      3.67 o 
   2   4  11      100.83       96.05      3.74 o 
   3   4  11      213.85      209.02      7.89 o 
   4   4  11       26.48       33.83      3.74 o 
   5   4  11       13.72       19.24      3.26 o 
   6   4  11       11.11       10.44      2.92 o 
   7   4  11        3.83        1.81      2.66 o 
  -6   5  11        3.55        4.83      2.21 o 
  -5   5  11        9.94       10.07      2.57 o 
  -4   5  11       36.74       41.83      4.62 o 
  -3   5  11       84.28       79.24      5.42 o 
  -2   5  11      619.90      610.41     10.04 o 
  -1   5  11      359.30      348.34      7.70 o 
   0   5  11       64.03       82.73      4.08 o 
   1   5  11        1.50        3.03      1.47 o 
   2   5  11       67.34       73.67      5.20 o 
   3   5  11      321.57      280.12     10.04 o 
   4   5  11       12.12       14.95      3.22 o 
   5   5  11       15.04       10.73      3.00 o 
   6   5  11        1.80        0.00      2.38 o 
  -4   6  11        1.17        4.03      2.68 o 
  -3   6  11        6.60        2.53      2.19 o 
  -2   6  11      125.69      126.66      5.68 o 
  -1   6  11       11.59       13.00      4.50 o 
   0   6  11       61.32       73.14      6.22 o 
   1   6  11       14.38       20.41      6.62 o 
   2   6  11        1.91        2.51      2.26 o 
   3   6  11       47.24       44.47      9.17 o 
   4   6  11        2.46        1.37      2.77 o 
  -1   7  11        5.74        4.95      3.09 o 
   0   7  11        1.32        5.16      3.01 o 
   1   7  11        4.63        4.68      4.30 o 
  -8   0  12        3.66        2.16      2.34 o 
  -7   0  12      159.05      142.70      6.46 o 
  -6   0  12        5.30        4.71      1.54 o 
  -5   0  12     1314.18     1230.31     20.93 o 
  -4   0  12       23.45       21.66      1.83 o 
  -3   0  12     1474.47     1466.02     23.60 o 
  -2   0  12      592.17      654.05     11.46 o 
  -1   0  12     2061.55     2074.60     31.86 o 
   0   0  12     1440.15     1375.27     21.68 o 
   1   0  12      340.89      358.83      6.89 o 
   2   0  12       76.80       73.86      3.14 o 
   3   0  12       78.20       62.48      2.53 o 
   4   0  12      197.48      220.89      5.43 o 
   5   0  12       53.20       60.71      3.66 o 
   6   0  12        1.61       20.15      4.13 o 
   7   0  12      265.71      262.40     13.64 o 
   8   0  12       25.73       25.52      5.60 o 
  -8   1  12        4.30        3.02      2.02 o 
  -7   1  12        2.66        3.04      2.04 o 
  -6   1  12      122.79      116.48      3.41 o 
  -5   1  12      386.81      377.54      5.91 o 
  -4   1  12        3.60        6.10      0.86 o 
  -3   1  12      322.96      334.27      5.01 o 
  -2   1  12     2455.51     2710.11     29.26 o 
  -1   1  12      425.60      403.66      5.43 o 
   0   1  12      358.42      392.07      5.34 o 
   1   1  12       18.62       23.69      1.05 o 
   2   1  12       36.47       49.04      1.97 o 
   3   1  12     1527.97     1536.27     19.07 o 
   4   1  12       94.94       97.87      3.21 o 
   5   1  12       24.93       20.93      2.20 o 
   6   1  12       33.48       31.51      2.88 o 
   7   1  12      110.99      117.06      5.00 o 
   8   1  12       50.46       56.15      7.67 o 
  -8   2  12        7.88        6.95      2.92 o 
  -7   2  12        4.52        5.85      2.76 o 
  -6   2  12        0.62        1.52      1.15 o 
  -5   2  12       76.21       71.84      2.29 o 
  -4   2  12       73.52       71.57      3.19 o 
  -3   2  12       48.42       43.00      1.62 o 
  -2   2  12      837.03      805.67      9.88 o 
  -1   2  12     1134.86     1107.33     14.42 o 
   0   2  12        9.10        9.23      0.95 o 
   1   2  12      379.89      368.26      6.02 o 
   2   2  12      345.33      332.50      4.87 o 
   3   2  12      763.62      803.07     13.30 o 
   4   2  12      180.66      165.31      4.48 o 
   5   2  12       77.80       64.16      7.04 o 
   6   2  12        7.85        7.45      1.80 o 
   7   2  12       93.66       91.11      4.87 o 
   8   2  12        4.84        6.91      2.38 o 
  -8   3  12        3.05        7.58      2.56 o 
  -7   3  12        3.11        0.00      1.86 o 
  -6   3  12        5.01        6.87      1.92 o 
  -5   3  12       29.77       30.18      3.64 o 
  -4   3  12       27.75       28.18      1.82 o 
  -3   3  12       18.06       11.89      1.66 o 
  -2   3  12        2.19        1.23      0.68 o 
  -1   3  12      314.91      340.35      5.94 o 
   0   3  12      371.07      419.92      6.83 o 
   1   3  12       38.27       37.76      2.28 o 
   2   3  12      163.47      172.44      3.68 o 
   3   3  12        0.04        0.67      0.92 o 
   4   3  12      302.97      285.50      7.36 o 
   5   3  12       43.89       35.78      4.29 o 
   6   3  12       22.17       19.89      2.65 o 
   7   3  12        2.43        3.02      2.12 o 
  -7   4  12        9.49        5.10      2.33 o 
  -6   4  12       11.02        9.82      2.78 o 
  -5   4  12       40.55       38.17      3.61 o 
  -4   4  12        7.53        7.54      1.57 o 
  -3   4  12        4.24        3.88      0.99 o 
  -2   4  12      166.47      144.06      5.15 o 
  -1   4  12        2.11        0.20      0.86 o 
   0   4  12       54.25       50.11      2.41 o 
   1   4  12       11.75       13.41      1.61 o 
   2   4  12        6.88        9.60      1.44 o 
   3   4  12       42.65       47.25     13.33 o 
   4   4  12      106.78      108.66      5.83 o 
   5   4  12        2.44        4.39      2.43 o 
   6   4  12        1.43        2.80      2.44 o 
   7   4  12       14.93       12.76      3.88 o 
  -6   5  12        0.44        0.00      2.78 o 
  -5   5  12       30.88       47.38      4.15 o 
  -4   5  12        5.08        3.94      2.01 o 
  -3   5  12        0.21        1.51      1.38 o 
  -2   5  12       14.61       16.40      2.26 o 
  -1   5  12      177.34      188.94      5.18 o 
   0   5  12       69.14       74.80      4.49 o 
   1   5  12        0.64        0.04      1.35 o 
   2   5  12       12.31       10.16      2.58 o 
   3   5  12       37.86       31.66     11.54 o 
   4   5  12       19.50       13.29      3.03 o 
   5   5  12        0.15        2.87      2.38 o 
   6   5  12        0.53        3.49      2.96 o 
  -4   6  12        0.86        2.23      3.99 o 
  -3   6  12       20.23       20.51      3.10 o 
  -2   6  12        0.00        2.80      1.89 o 
  -1   6  12       26.34       23.50      3.90 o 
   0   6  12       25.98       25.04      5.13 o 
   1   6  12        5.22        3.38      2.28 o 
   2   6  12        1.90        2.10      2.35 o 
   3   6  12        0.04        0.16      2.28 o 
   4   6  12       30.53       37.98      4.73 o 
   0   7  12        0.24        0.48      2.82 o 
  -8   1  13        7.81        7.60      2.41 o 
  -7   1  13      118.32      108.78      3.58 o 
  -6   1  13      152.87      149.42      4.19 o 
  -5   1  13       23.90       21.08      1.68 o 
  -4   1  13       40.59       39.68      1.75 o 
  -3   1  13        1.27        0.06      0.52 o 
  -2   1  13      244.27      264.51      4.13 o 
  -1   1  13      241.35      243.93      4.25 o 
   0   1  13      711.65      777.08      9.31 o 
   1   1  13      411.21      425.13      5.68 o 
   2   1  13        6.83        3.75      0.65 o 
   3   1  13        0.97        1.63      0.64 o 
   4   1  13      178.20      185.46      3.92 o 
   5   1  13       27.08       19.75      2.18 o 
   6   1  13        0.87        0.00      1.60 o 
   7   1  13        8.08        8.53      2.14 o 
   8   1  13       29.01       32.53      5.49 o 
  -8   2  13        4.07        4.72      2.70 o 
  -7   2  13        5.24        2.47      1.92 o 
  -6   2  13        9.24        8.58      1.50 o 
  -5   2  13       84.79       86.27      3.34 o 
  -4   2  13       42.45       40.44      2.34 o 
  -3   2  13      260.66      220.18      6.38 o 
  -2   2  13        0.15        0.03      0.66 o 
  -1   2  13      175.01      153.61      3.47 o 
   0   2  13     1490.48     1546.06     19.37 o 
   1   2  13      102.45       97.83      2.45 o 
   2   2  13      193.85      190.72      3.38 o 
   3   2  13        9.05       13.25      1.06 o 
   4   2  13      106.52      109.18      3.55 o 
   5   2  13       50.99       49.20      3.73 o 
   6   2  13        4.95        2.87      1.58 o 
   7   2  13       27.14       27.30      3.10 o 
   8   2  13       22.10       27.81      5.17 o 
  -7   3  13       35.27       40.73      6.45 o 
  -6   3  13        1.63        0.21      1.53 o 
  -5   3  13       99.16       83.96      4.43 o 
  -4   3  13       92.14       79.64      2.80 o 
  -3   3  13        3.34        1.53      0.79 o 
  -2   3  13       20.20       24.49      1.67 o 
  -1   3  13       46.05       42.16      2.39 o 
   0   3  13       73.37       85.27      2.57 o 
   1   3  13      395.37      367.37      6.17 o 
   2   3  13      441.17      417.75      9.49 o 
   3   3  13        4.42        5.63      1.43 o 
   4   3  13       52.71       54.65      3.30 o 
   5   3  13       26.24       21.85      2.54 o 
   6   3  13        0.18        0.66      1.54 o 
   7   3  13       47.83       50.25      4.13 o 
  -7   4  13        4.24        3.56      2.30 o 
  -6   4  13      100.29       87.76      5.17 o 
  -5   4  13        5.41        4.06      1.86 o 
  -4   4  13       27.54       23.57      2.30 o 
  -3   4  13       32.27       37.97      2.27 o 
  -2   4  13        2.07        3.58      1.38 o 
  -1   4  13       14.32       11.54      1.42 o 
   0   4  13      157.65      172.56      4.61 o 
   1   4  13        0.82        0.30      0.97 o 
   2   4  13       52.34       51.82      2.83 o 
   3   4  13       42.14       42.00      4.20 o 
   4   4  13        0.20        1.77      1.67 o 
   5   4  13        5.36        8.72      2.74 o 
   6   4  13        1.85        1.20      2.32 o 
  -6   5  13        5.90        4.89      2.34 o 
  -5   5  13        6.45       13.30      2.62 o 
  -4   5  13       73.27       70.54      4.71 o 
  -3   5  13        1.10        2.00      1.48 o 
  -2   5  13       16.03       18.97      1.90 o 
  -1   5  13        3.22        3.75      1.30 o 
   0   5  13       34.67       52.98      3.23 o 
   1   5  13       73.90       96.04      4.36 o 
   2   5  13       25.51       33.12      3.88 o 
   3   5  13        0.23        0.00      1.73 o 
   4   5  13        8.62        8.08      3.59 o 
   5   5  13        9.28        9.40      3.15 o 
  -4   6  13        0.00        0.00      2.16 o 
  -3   6  13       39.56       48.73      4.32 o 
  -2   6  13        8.62       13.65      3.27 o 
  -1   6  13       52.62       51.24      5.14 o 
   0   6  13       19.30       25.06      3.17 o 
   1   6  13        1.71        0.00      2.02 o 
   2   6  13        0.08        0.00      2.16 o 
   3   6  13        0.82        0.09      3.51 o 
   4   6  13        3.09        0.00      2.54 o 
  -8   0  14        1.51        2.24      2.42 o 
  -7   0  14       67.44       77.56      5.19 o 
  -6   0  14       90.68       75.59      4.68 o 
  -5   0  14       29.65       26.69      2.37 o 
  -4   0  14     4034.90     4089.15     62.18 o 
  -3   0  14       19.48       31.41      2.07 o 
  -2   0  14     1703.02     1568.88     29.62 o 
  -1   0  14       81.21      103.67      3.64 o 
   0   0  14     1100.85     1099.95     17.98 o 
   1   0  14     1482.66     1432.55     28.28 o 
   2   0  14      259.17      236.13      7.84 o 
   3   0  14      230.06      226.46      5.44 o 
   4   0  14       76.29       61.00      2.92 o 
   5   0  14       63.78       62.16      3.97 o 
   6   0  14       66.36       72.60      7.02 o 
   7   0  14        9.39       17.26      4.64 o 
   8   0  14        0.15        0.00      3.40 o 
  -8   1  14       58.45       62.08      5.49 o 
  -7   1  14       14.06       16.36      1.91 o 
  -6   1  14      397.83      395.11      6.49 o 
  -5   1  14      561.63      521.13      8.39 o 
  -4   1  14        1.46        2.15      0.74 o 
  -3   1  14      561.96      562.86      7.60 o 
  -2   1  14       26.47       30.61      1.35 o 
  -1   1  14       23.33       22.54      1.09 o 
   0   1  14      243.49      233.26      3.66 o 
   1   1  14        0.35        0.24      0.45 o 
   2   1  14      599.09      543.54      7.17 o 
   3   1  14       83.45       84.02      2.16 o 
   4   1  14       24.10       33.46      3.96 o 
   5   1  14      383.17      364.01      9.52 o 
   6   1  14        2.62        3.23      1.75 o 
   7   1  14        1.06        1.71      1.71 o 
   8   1  14        0.06        3.34      2.68 o 
  -8   2  14        1.35        4.33      3.59 o 
  -7   2  14       63.14       58.22      6.74 o 
  -6   2  14       26.44       24.39      2.27 o 
  -5   2  14       10.67       11.44      1.71 o 
  -4   2  14      129.22      124.63      3.96 o 
  -3   2  14      239.31      228.98      6.32 o 
  -2   2  14      642.35      640.62      9.44 o 
  -1   2  14       36.73       32.69      1.89 o 
   0   2  14      226.26      225.73      4.31 o 
   1   2  14      301.24      245.36      4.27 o 
   2   2  14        2.60        2.46      1.37 o 
   3   2  14       69.67       68.35      2.00 o 
   4   2  14      759.35      724.35     12.13 o 
   5   2  14      148.96      176.54     17.51 o 
   6   2  14       50.74       54.02      3.93 o 
   7   2  14       79.96       86.78      4.89 o 
   8   2  14        0.01        2.88      2.14 o 
  -7   3  14       16.07       19.94      4.49 o 
  -6   3  14        4.07        6.75      2.08 o 
  -5   3  14      331.77      292.40      6.75 o 
  -4   3  14        5.43        3.22      0.90 o 
  -3   3  14      103.04       89.97      2.84 o 
  -2   3  14       11.67       11.24      1.30 o 
  -1   3  14       46.19       49.27      2.23 o 
   0   3  14        0.04        1.68      0.71 o 
   1   3  14        8.77       10.20      1.13 o 
   2   3  14        2.10        4.68      1.11 o 
   3   3  14        6.31       11.98      1.90 o 
   4   3  14       99.69       94.32      5.43 o 
   5   3  14      119.38      110.03      5.90 o 
   6   3  14        0.08        0.00      1.50 o 
   7   3  14       10.84       12.72      2.63 o 
  -7   4  14       11.28       16.42      3.17 o 
  -6   4  14        0.65        0.00      1.76 o 
  -5   4  14       12.49       14.37      2.59 o 
  -4   4  14        1.64        4.51      1.32 o 
  -3   4  14        5.42        6.98      1.28 o 
  -2   4  14      358.64      326.20      6.35 o 
  -1   4  14       19.14       27.44      1.93 o 
   0   4  14      324.28      293.57      5.79 o 
   1   4  14       83.52       68.55      3.26 o 
   2   4  14        2.19        0.00      1.01 o 
   3   4  14        8.81        9.22      2.39 o 
   4   4  14       13.29       11.84      2.72 o 
   5   4  14        9.40       10.82      2.87 o 
   6   4  14       10.40        8.31      5.09 o 
  -5   5  14        0.18        1.91      1.98 o 
  -4   5  14       13.16        9.05      2.45 o 
  -3   5  14        1.23        3.24      1.67 o 
  -2   5  14       29.22       35.61      2.86 o 
  -1   5  14       38.42       33.28      2.42 o 
   0   5  14       27.46       31.84      2.80 o 
   1   5  14       41.84       42.22      3.01 o 
   2   5  14        3.72        6.29      2.38 o 
   3   5  14       43.44       37.88      4.48 o 
   4   5  14        0.02        0.00      1.94 o 
   5   5  14        1.34        0.08      2.50 o 
  -4   6  14       17.67       23.42      3.47 o 
  -3   6  14       30.58       28.39      3.59 o 
  -2   6  14        1.67        4.43      3.57 o 
  -1   6  14        1.72        0.00      1.77 o 
   0   6  14      115.54      127.56      5.77 o 
   1   6  14       37.72       46.37      6.65 o 
   2   6  14        0.33        0.20      2.40 o 
   3   6  14        0.44        0.99      2.47 o 
  -8   1  15        7.45       11.63      3.23 o 
  -7   1  15       40.87       51.35      3.18 o 
  -6   1  15        4.25        5.27      1.17 o 
  -5   1  15      383.29      378.65      6.15 o 
  -4   1  15      121.22      121.36      3.20 o 
  -3   1  15        2.59        4.75      0.82 o 
  -2   1  15       54.63       54.42      1.74 o 
  -1   1  15      131.33      134.10      2.65 o 
   0   1  15      175.91      214.81      5.66 o 
   1   1  15      304.87      251.30      3.99 o 
   2   1  15       42.77       32.69      1.42 o 
   3   1  15       14.71       14.59      1.10 o 
   4   1  15      467.57      486.69      8.68 o 
   5   1  15        4.22        3.50      1.32 o 
   6   1  15        0.73        2.96      1.53 o 
   7   1  15        3.17        4.56      2.44 o 
   8   1  15       22.66       27.28      4.20 o 
  -8   2  15       19.79       27.67      4.45 o 
  -7   2  15        7.71        9.36      2.65 o 
  -6   2  15       43.31       48.76      3.62 o 
  -5   2  15      272.20      232.50      8.94 o 
  -4   2  15        0.19        1.03      0.81 o 
  -3   2  15      141.72      119.40      3.22 o 
  -2   2  15       36.27       40.54      2.57 o 
  -1   2  15       25.22       26.46      1.62 o 
   0   2  15      365.36      391.47      6.41 o 
   1   2  15       55.39       64.42      2.13 o 
   2   2  15        7.49        9.00      0.92 o 
   3   2  15      149.36      145.49      3.05 o 
   4   2  15      599.87      547.95      9.91 o 
   5   2  15       56.59       60.44      4.67 o 
   6   2  15        2.92        3.00      1.69 o 
   7   2  15        5.99        8.07      2.35 o 
  -7   3  15       26.24       25.89      3.97 o 
  -6   3  15       31.95       35.85      3.57 o 
  -5   3  15        0.34        0.00      1.03 o 
  -4   3  15      273.74      241.75      7.43 o 
  -3   3  15       82.76       84.56      2.82 o 
  -2   3  15       11.82        9.45      1.14 o 
  -1   3  15     1767.91     1653.54     21.29 o 
   0   3  15      175.43      161.17      3.88 o 
   1   3  15      437.98      427.25      7.10 o 
   2   3  15       73.58       86.18      3.09 o 
   3   3  15      177.64      172.54      8.11 o 
   4   3  15       88.59       80.25      5.41 o 
   5   3  15      120.50      116.38      6.20 o 
   6   3  15       17.18       20.62      3.49 o 
   7   3  15        6.31       10.20      4.70 o 
  -6   4  15       19.73       18.19      2.97 o 
  -5   4  15       18.13       18.58      4.98 o 
  -4   4  15        3.56        3.99      1.45 o 
  -3   4  15      193.98      193.64      5.46 o 
  -2   4  15       37.34       37.45      2.30 o 
  -1   4  15       57.84       61.92      2.98 o 
   0   4  15     1412.95     1412.20     18.93 o 
   1   4  15       20.47       20.08      2.54 o 
   2   4  15        1.21        0.23      1.42 o 
   3   4  15       35.61       39.19      3.44 o 
   4   4  15       14.50       17.13      3.14 o 
   5   4  15        0.01        0.00      1.98 o 
   6   4  15       19.19       15.09      4.81 o 
  -5   5  15       20.38       21.99      3.31 o 
  -4   5  15       16.27       19.55      2.94 o 
  -3   5  15       42.25       39.16      3.10 o 
  -2   5  15        7.10        8.07      1.61 o 
  -1   5  15        0.72        1.01      1.09 o 
   0   5  15      133.78      119.40      4.48 o 
   1   5  15      223.63      226.61      6.18 o 
   2   5  15       16.57       10.46      2.74 o 
   3   5  15        0.07        2.24      2.38 o 
   4   5  15       62.52       62.40      5.69 o 
   5   5  15       29.31       28.27      4.59 o 
  -3   6  15        7.03        7.46      2.52 o 
  -2   6  15        1.98        5.67      3.12 o 
  -1   6  15       13.70        9.69      2.59 o 
   0   6  15      169.95      195.58      7.06 o 
   1   6  15       17.66       15.00      3.48 o 
   2   6  15        0.34        1.37      2.41 o 
   3   6  15        0.04        0.66      2.52 o 
  -8   0  16        9.93       10.17      3.13 o 
  -7   0  16       89.59       91.32      5.74 o 
  -6   0  16      119.19      118.48      6.20 o 
  -5   0  16     1821.26     1780.23     29.50 o 
  -4   0  16      378.84      406.91     13.77 o 
  -3   0  16     1163.92      986.98     49.42 o 
  -2   0  16      271.01      245.73      5.84 o 
  -1   0  16     1001.62     1068.77     19.35 o 
   0   0  16     3022.97     3090.11     47.09 o 
   1   0  16     2080.55     2043.72     32.05 o 
   2   0  16      520.40      477.62     20.11 o 
   3   0  16       34.15       32.81      2.18 o 
   4   0  16      467.98      432.19      9.12 o 
   5   0  16       12.55       16.89      2.86 o 
   6   0  16       38.58       37.91      5.55 o 
   7   0  16       10.12        6.39      3.62 o 
   8   0  16        6.57        5.89      4.02 o 
  -8   1  16       20.65       22.92      5.52 o 
  -7   1  16       43.31       43.56      3.03 o 
  -6   1  16       39.55       37.92      3.58 o 
  -5   1  16      285.32      272.70      5.55 o 
  -4   1  16        0.46        1.95      0.80 o 
  -3   1  16      354.79      320.79      8.62 o 
  -2   1  16      229.90      226.22      3.92 o 
  -1   1  16      461.13      489.48      6.66 o 
   0   1  16     1942.26     2026.65     22.48 o 
   1   1  16      257.26      227.93      3.80 o 
   2   1  16       10.14        7.54      0.81 o 
   3   1  16        2.16        0.83      0.61 o 
   4   1  16       97.57       95.40      3.19 o 
   5   1  16      563.17      557.94     10.17 o 
   6   1  16       47.50       53.09      3.74 o 
   7   1  16        0.28        1.60      2.30 o 
   8   1  16        3.49        4.24      2.72 o 
  -7   2  16       56.35       52.14      6.20 o 
  -6   2  16        0.21        0.00      1.16 o 
  -5   2  16       35.38       43.00      2.78 o 
  -4   2  16      153.13      144.61      3.80 o 
  -3   2  16       15.30       12.57      1.32 o 
  -2   2  16        0.28        1.14      0.68 o 
  -1   2  16       32.02       37.10      1.90 o 
   0   2  16       55.37       46.01      2.77 o 
   1   2  16      116.51       99.74      2.88 o 
   2   2  16       21.77       26.57      1.61 o 
   3   2  16       11.01       12.35      1.26 o 
   4   2  16      557.50      490.52      9.24 o 
   5   2  16       33.55       32.52      2.50 o 
   6   2  16        2.88        7.72      2.07 o 
   7   2  16        0.47        0.45      1.82 o 
  -7   3  16       24.15       28.76      3.51 o 
  -6   3  16        0.02        3.05      1.92 o 
  -5   3  16        4.33        6.00      1.29 o 
  -4   3  16       18.01       20.86      1.79 o 
  -3   3  16       54.75       59.45      2.63 o 
  -2   3  16        6.03        9.17      1.24 o 
  -1   3  16       53.80       44.23      2.22 o 
   0   3  16        2.30        1.55      1.40 o 
   1   3  16        9.82       11.98      1.28 o 
   2   3  16       13.64       17.87      1.76 o 
   3   3  16       21.63       17.62      2.32 o 
   4   3  16       24.20       29.50      3.03 o 
   5   3  16       25.80       26.71      3.66 o 
   6   3  16       24.35       21.61      3.71 o 
   7   3  16        5.05       11.09      3.03 o 
  -6   4  16        0.18        3.45      2.19 o 
  -5   4  16       33.54       26.69      3.17 o 
  -4   4  16        1.10        0.00      1.33 o 
  -3   4  16        8.84        9.40      1.45 o 
  -2   4  16       45.11       56.22      2.74 o 
  -1   4  16      103.31      113.62      3.48 o 
   0   4  16      446.80      397.99      7.26 o 
   1   4  16        2.08        0.51      1.32 o 
   2   4  16        0.00        0.00      1.41 o 
   3   4  16       20.80       19.12      2.72 o 
   4   4  16       43.10       46.29      4.76 o 
   5   4  16       29.07       31.17      5.57 o 
   6   4  16        2.31        4.49      2.94 o 
  -5   5  16        4.28        5.66      2.44 o 
  -4   5  16        6.68        5.48      2.27 o 
  -3   5  16        4.26        9.60      2.52 o 
  -2   5  16        4.09        5.04      1.81 o 
  -1   5  16        2.21        3.72      1.29 o 
   0   5  16        8.49       13.64      3.32 o 
   1   5  16       36.44       45.90      3.20 o 
   2   5  16        7.54        2.47      2.23 o 
   3   5  16        1.05        3.05      2.43 o 
   4   5  16        2.39        5.86      2.72 o 
   5   5  16        9.91       10.92      3.42 o 
  -3   6  16        9.63       11.65      2.77 o 
  -2   6  16       11.82       13.60      4.02 o 
  -1   6  16       54.62       55.42      5.00 o 
   0   6  16        0.20        0.68      2.75 o 
   1   6  16        6.50        2.17      3.06 o 
   2   6  16        3.31        1.86      4.33 o 
   3   6  16        1.99        1.87      2.88 o 
  -8   1  17        1.13        7.63      3.23 o 
  -7   1  17        0.30        2.40      1.47 o 
  -6   1  17       58.97       71.17      3.52 o 
  -5   1  17       74.99       71.71      2.90 o 
  -4   1  17       12.69       12.76      1.85 o 
  -3   1  17       28.66       30.59      1.93 o 
  -2   1  17      119.92      114.46      3.81 o 
  -1   1  17       21.58       20.53      1.63 o 
   0   1  17       90.43      106.94      2.60 o 
   1   1  17       73.71       70.18      1.93 o 
   2   1  17        0.27        1.62      0.69 o 
   3   1  17        0.11        0.14      0.59 o 
   4   1  17        8.91       12.97      1.33 o 
   5   1  17       27.25       31.50      2.32 o 
   6   1  17       29.62       38.75      4.04 o 
   7   1  17        0.11        3.83      2.58 o 
  -7   2  17       13.18       19.90      2.92 o 
  -6   2  17       21.73       19.66      2.63 o 
  -5   2  17        2.95        2.97      1.12 o 
  -4   2  17        0.43        0.76      0.94 o 
  -3   2  17       51.54       49.26      3.21 o 
  -2   2  17       43.77       30.63      1.86 o 
  -1   2  17       69.88       69.66      2.68 o 
   0   2  17      385.67      354.71      7.94 o 
   1   2  17       94.72       83.42      2.55 o 
   2   2  17      138.52      136.60      3.35 o 
   3   2  17       80.76       87.62      3.11 o 
   4   2  17      126.40      114.99      4.64 o 
   5   2  17        8.83        6.44      1.52 o 
   6   2  17        1.41        0.63      1.64 o 
   7   2  17        1.29        0.52      1.95 o 
  -7   3  17        8.53       11.31      2.79 o 
  -6   3  17       12.73       11.80      2.51 o 
  -5   3  17       53.40       59.05      4.11 o 
  -4   3  17       97.72      102.81      3.41 o 
  -3   3  17       37.47       37.94      2.29 o 
  -2   3  17      181.87      171.93      4.17 o 
  -1   3  17      125.72      129.37      3.89 o 
   0   3  17       93.43      101.81      3.04 o 
   1   3  17       35.32       42.26      2.14 o 
   2   3  17       34.55       38.00      2.43 o 
   3   3  17       59.51       61.91      3.94 o 
   4   3  17      193.56      177.55      6.24 o 
   5   3  17       31.11       21.86      3.46 o 
   6   3  17       20.84       25.34      3.95 o 
  -6   4  17       31.88       36.17      3.88 o 
  -5   4  17       49.85       37.24      4.08 o 
  -4   4  17       71.52       67.46      3.71 o 
  -3   4  17        0.44        3.00      1.25 o 
  -2   4  17        0.62        0.37      1.25 o 
  -1   4  17       33.67       31.52      2.39 o 
   0   4  17        6.58        7.90      1.36 o 
   1   4  17        6.98        5.12      1.55 o 
   2   4  17        2.85        5.59      2.63 o 
   3   4  17       26.63       33.05      3.34 o 
   4   4  17       53.83       53.32      7.87 o 
   5   4  17       90.47       79.30      6.19 o 
   6   4  17       14.02       13.02      3.52 o 
  -5   5  17        9.40       10.01      2.79 o 
  -4   5  17        0.17        0.96      2.28 o 
  -3   5  17        0.37        0.63      1.94 o 
  -2   5  17        8.29       14.86      1.93 o 
  -1   5  17        4.39        5.37      1.46 o 
   0   5  17        1.65        1.85      1.49 o 
   1   5  17       53.02       57.55      4.32 o 
   2   5  17        1.95        6.61      2.73 o 
   3   5  17        6.25        6.12      2.76 o 
   4   5  17       54.46       49.30      5.41 o 
  -2   6  17        4.34        1.61      2.38 o 
  -1   6  17        0.89        0.76      1.88 o 
   0   6  17       40.05       50.15      4.26 o 
   1   6  17       39.00       47.68      7.72 o 
   2   6  17        1.28        0.00      2.57 o 
  -7   0  18      106.14      115.27      8.77 o 
  -6   0  18       56.07       55.04      3.65 o 
  -5   0  18      242.29      231.19      6.64 o 
  -4   0  18      178.10      156.62      5.02 o 
  -3   0  18       23.99       25.83      2.22 o 
  -2   0  18      556.00      519.69     11.12 o 
  -1   0  18      934.96      883.22     36.93 o 
   0   0  18       99.26       75.68      2.93 o 
   1   0  18      140.59      149.19      4.33 o 
   2   0  18       67.45       53.28      2.63 o 
   3   0  18       84.24       65.00      4.39 o 
   4   0  18      118.22      116.59      4.10 o 
   5   0  18       18.35       24.91      3.71 o 
   6   0  18       12.35       13.35      3.90 o 
   7   0  18        0.57        0.00      2.89 o 
  -7   1  18       18.95       23.59      2.57 o 
  -6   1  18       74.29       79.08      3.26 o 
  -5   1  18        4.14        4.64      1.19 o 
  -4   1  18      758.31      701.13     10.71 o 
  -3   1  18      521.05      485.88      9.04 o 
  -2   1  18        3.82        5.85      0.97 o 
  -1   1  18      101.28       90.17      3.83 o 
   0   1  18      107.73      101.31      4.54 o 
   1   1  18       24.59       23.43      1.29 o 
   2   1  18        0.20        0.98      0.61 o 
   3   1  18        0.02        1.13      0.71 o 
   4   1  18        4.54        4.57      1.04 o 
   5   1  18       88.55      102.96      4.33 o 
   6   1  18        0.61        0.39      1.56 o 
   7   1  18        2.11        0.72      2.63 o 
  -7   2  18       27.52       24.34      3.13 o 
  -6   2  18        1.63        2.49      1.55 o 
  -5   2  18       16.02       24.50      2.01 o 
  -4   2  18       22.29       21.67      1.80 o 
  -3   2  18        5.90        3.59      0.96 o 
  -2   2  18       55.95       56.62      2.44 o 
  -1   2  18       18.39       17.78      1.64 o 
   0   2  18      263.57      254.58      5.88 o 
   1   2  18      151.63      165.15      3.80 o 
   2   2  18        6.67        9.08      1.20 o 
   3   2  18      134.42      131.10      3.91 o 
   4   2  18        2.73        0.73      1.38 o 
   5   2  18       11.14       11.86      2.30 o 
   6   2  18       20.26       21.64      3.50 o 
   7   2  18        4.42        7.76      3.01 o 
  -7   3  18       23.81       30.00      3.73 o 
  -6   3  18        2.09        6.32      2.32 o 
  -5   3  18      104.76       87.39      4.21 o 
  -4   3  18        8.43       14.85      1.88 o 
  -3   3  18      202.24      188.09      7.10 o 
  -2   3  18        5.93        7.51      1.24 o 
  -1   3  18      121.25      108.88      3.25 o 
   0   3  18      279.95      250.77      5.21 o 
   1   3  18      105.00       90.12      2.94 o 
   2   3  18        3.90        3.37      1.25 o 
   3   3  18        6.31        5.61      1.86 o 
   4   3  18        5.40        5.11      1.94 o 
   5   3  18       13.17        9.23      2.89 o 
   6   3  18       48.16       51.47      5.33 o 
  -6   4  18       16.12        9.27      2.79 o 
  -5   4  18       27.88       21.99      4.42 o 
  -4   4  18        0.07        0.82      1.23 o 
  -3   4  18      138.67      136.87      5.64 o 
  -2   4  18        6.87        7.83      1.44 o 
  -1   4  18        5.26        4.76      1.23 o 
   0   4  18      185.29      170.05      4.45 o 
   1   4  18       26.03       30.42      2.53 o 
   2   4  18        3.51        6.02      2.07 o 
   3   4  18        3.11        2.23      1.77 o 
   4   4  18        1.81        0.84      2.21 o 
   5   4  18        2.28        3.15      2.75 o 
  -4   5  18        3.82        0.83      2.13 o 
  -3   5  18        6.26        9.06      2.06 o 
  -2   5  18       25.16       27.88      2.41 o 
  -1   5  18        2.66        2.30      1.70 o 
   0   5  18        1.56        3.95      1.67 o 
   1   5  18        7.54       12.06      2.21 o 
   2   5  18        3.69        8.27      2.35 o 
   3   5  18        1.77        2.74      2.60 o 
   4   5  18        1.66        8.06      3.20 o 
  -2   6  18        3.17        3.29      2.52 o 
  -1   6  18       13.79       10.17      2.39 o 
   0   6  18        0.48        0.89      1.97 o 
   1   6  18        5.54        4.57      3.85 o 
   2   6  18        2.41       10.39      3.40 o 
  -7   1  19       29.89       33.36      3.02 o 
  -6   1  19        7.10        6.90      1.48 o 
  -5   1  19       11.76       11.19      1.54 o 
  -4   1  19        0.45        0.00      1.01 o 
  -3   1  19      582.86      599.70      9.44 o 
  -2   1  19      133.72      125.77      3.85 o 
  -1   1  19        3.15        2.25      0.80 o 
   0   1  19       43.98       43.84      2.31 o 
   1   1  19       45.61       48.34      2.94 o 
   2   1  19        9.93       14.72      1.27 o 
   3   1  19       20.56       19.26      1.86 o 
   4   1  19        0.09        1.34      1.03 o 
   5   1  19       43.90       31.48      7.13 o 
   6   1  19        7.64       12.64      2.41 o 
   7   1  19        0.03        4.94      2.69 o 
  -7   2  19        1.11        3.55      2.23 o 
  -6   2  19       18.82       20.02      2.39 o 
  -5   2  19        1.52        1.28      1.12 o 
  -4   2  19        0.04        0.04      0.99 o 
  -3   2  19       95.27       72.59      2.87 o 
  -2   2  19        0.27        1.72      0.80 o 
  -1   2  19      141.49      108.05      4.59 o 
   0   2  19        0.07        1.96      1.15 o 
   1   2  19       80.89       80.35      2.65 o 
   2   2  19      195.73      192.82      4.29 o 
   3   2  19        6.32        8.62      1.75 o 
   4   2  19       16.20       18.96      2.44 o 
   5   2  19       15.79       15.43      2.49 o 
   6   2  19       15.34        8.51      2.87 o 
   7   2  19        0.02        0.84      2.58 o 
  -6   3  19        0.35        0.26      1.96 o 
  -5   3  19       90.44       88.88      3.78 o 
  -4   3  19        8.60       12.37      1.70 o 
  -3   3  19        0.16        1.19      1.07 o 
  -2   3  19       27.14       26.76      2.01 o 
  -1   3  19       68.53       62.75      2.72 o 
   0   3  19       33.00       36.10      2.18 o 
   1   3  19      804.18      771.02     11.59 o 
   2   3  19       30.09       27.06      2.27 o 
   3   3  19      140.72      135.72      5.41 o 
   4   3  19       49.51       54.74      4.04 o 
   5   3  19       26.70       26.04      3.84 o 
   6   3  19       47.27       43.22     14.35 o 
  -5   4  19       14.01        6.69      2.38 o 
  -4   4  19       58.79       63.83      3.27 o 
  -3   4  19       42.22       41.83      2.83 o 
  -2   4  19        2.25        0.66      1.11 o 
  -1   4  19       76.53       83.05      3.29 o 
   0   4  19        7.89        9.56      1.78 o 
   1   4  19       69.70       80.48      3.83 o 
   2   4  19      352.68      368.98     14.28 o 
   3   4  19        3.06        4.10      2.18 o 
   4   4  19        7.42        3.45      4.05 o 
   5   4  19        0.39        2.45      2.45 o 
  -4   5  19        1.35        4.36      2.43 o 
  -3   5  19        7.21       13.57      2.35 o 
  -2   5  19      147.93      163.83      7.47 o 
  -1   5  19        1.39        0.00      1.88 o 
   0   5  19        0.23        0.00      1.47 o 
   1   5  19        9.86       12.25      3.10 o 
   2   5  19        8.50       14.82      2.85 o 
   3   5  19        4.04        5.21      2.99 o 
   4   5  19        0.60        0.48      2.55 o 
  -1   6  19        0.00        1.14      2.18 o 
   0   6  19        3.86        2.09      2.01 o 
   1   6  19        3.19        6.28      3.17 o 
  -7   0  20        0.86        0.00      2.46 o 
  -6   0  20       53.79       66.58      5.57 o 
  -5   0  20      107.13      113.13      5.64 o 
  -4   0  20      286.02      237.52     12.96 o 
  -3   0  20     1019.89      946.24     23.19 o 
  -2   0  20      786.41      805.15     14.94 o 
  -1   0  20        0.54        0.00      0.82 o 
   0   0  20      196.66      178.67      4.91 o 
   1   0  20      261.87      277.18      6.64 o 
   2   0  20      443.09      387.65     12.13 o 
   3   0  20      282.92      293.00     20.06 o 
   4   0  20       57.57       68.35      5.27 o 
   5   0  20       72.59       79.54      4.98 o 
   6   0  20      140.32      141.98      9.73 o 
   7   0  20        3.37        7.58      4.19 o 
  -7   1  20        4.15        5.95      1.94 o 
  -6   1  20       81.53       93.05      4.21 o 
  -5   1  20       32.11       32.85      2.35 o 
  -4   1  20        1.60        3.64      1.54 o 
  -3   1  20      972.66      931.91     19.17 o 
  -2   1  20        0.32        0.00      0.71 o 
  -1   1  20      219.27      200.17      5.49 o 
   0   1  20      232.21      221.93      6.08 o 
   1   1  20      144.25      142.93      3.97 o 
   2   1  20      266.64      229.87      5.38 o 
   3   1  20        7.41        5.68      1.42 o 
   4   1  20        9.92       11.79      1.65 o 
   5   1  20        0.67        1.60      1.31 o 
   6   1  20        2.43        5.54      1.98 o 
   7   1  20       55.11       56.28      5.50 o 
  -7   2  20       51.25       62.98      4.64 o 
  -6   2  20        6.46        9.77      1.96 o 
  -5   2  20       83.25       88.05      3.49 o 
  -4   2  20      347.06      320.63      6.52 o 
  -3   2  20       83.55       78.84      3.07 o 
  -2   2  20      346.75      327.18      6.31 o 
  -1   2  20       32.07       31.95      2.02 o 
   0   2  20      154.92      162.40      3.96 o 
   1   2  20       57.06       45.09      3.62 o 
   2   2  20       68.68       69.64      3.17 o 
   3   2  20        8.37        8.68      1.94 o 
   4   2  20        7.75       13.72      2.49 o 
   5   2  20      130.48      126.04      6.51 o 
   6   2  20       94.90       77.56      6.06 o 
  -6   3  20        7.13        2.97      2.24 o 
  -5   3  20        1.81        4.80      1.49 o 
  -4   3  20        6.41        3.86      1.37 o 
  -3   3  20       47.37       45.51      2.67 o 
  -2   3  20       95.86       92.16      3.27 o 
  -1   3  20        6.47        8.74      1.62 o 
   0   3  20        5.20        2.90      1.08 o 
   1   3  20      160.13      159.05      4.53 o 
   2   3  20        3.67        3.68      1.41 o 
   3   3  20        3.16        3.32      1.75 o 
   4   3  20        1.08        0.00      1.69 o 
   5   3  20      107.79      104.69      5.58 o 
   6   3  20        0.03        0.74      2.60 o 
  -5   4  20        9.22       13.44      2.88 o 
  -4   4  20        0.69        0.00      1.39 o 
  -3   4  20       23.10       24.09      2.24 o 
  -2   4  20       12.67       13.22      1.80 o 
  -1   4  20        0.64        1.68      1.21 o 
   0   4  20       34.44       36.23      3.09 o 
   1   4  20      131.61      127.81      6.19 o 
   2   4  20       94.53       85.64      5.03 o 
   3   4  20        7.46       10.51      2.61 o 
   4   4  20        6.20        5.10      2.32 o 
   5   4  20       13.82       14.49      4.05 o 
  -4   5  20        0.23        4.00      2.65 o 
  -3   5  20        0.05        0.10      1.79 o 
  -2   5  20        7.76        7.03      1.70 o 
  -1   5  20        0.89        1.37      1.69 o 
   0   5  20        0.01        0.00      1.57 o 
   1   5  20        0.04        0.00      1.89 o 
   2   5  20       19.88       25.89      3.44 o 
   3   5  20        4.09        6.01      3.45 o 
  -7   1  21       21.88       26.46      6.72 o 
  -6   1  21        0.01        0.00      1.29 o 
  -5   1  21       26.85       27.90      2.26 o 
  -4   1  21      446.41      417.31      7.66 o 
  -3   1  21       32.58       42.41      2.46 o 
  -2   1  21        0.42        0.22      0.89 o 
  -1   1  21        0.20        1.05      0.75 o 
   0   1  21       10.01       11.05      1.28 o 
   1   1  21       78.32       79.71      3.03 o 
   2   1  21       21.03       18.51      2.22 o 
   3   1  21       31.89       30.37      1.95 o 
   4   1  21        5.66        5.95      1.66 o 
   5   1  21        0.31        0.82      1.97 o 
   6   1  21        2.49        4.13      2.58 o 
  -6   2  21       49.14       49.62      3.47 o 
  -5   2  21       29.10       35.84      2.52 o 
  -4   2  21      103.39      104.97      3.63 o 
  -3   2  21       29.07       32.92      2.23 o 
  -2   2  21        0.01        1.65      0.98 o 
  -1   2  21        0.68        1.32      0.85 o 
   0   2  21        2.85        1.97      0.95 o 
   1   2  21       29.21       26.66      1.92 o 
   2   2  21      169.32      160.64      4.07 o 
   3   2  21       30.72       28.84      2.93 o 
   4   2  21        9.53       11.20      2.07 o 
   5   2  21       97.16      101.14      5.17 o 
   6   2  21       47.07       51.25      7.84 o 
  -6   3  21        2.29        2.52      2.17 o 
  -5   3  21        2.40        3.74      1.53 o 
  -4   3  21        9.06       10.40      1.72 o 
  -3   3  21        0.64        3.67      1.22 o 
  -2   3  21      112.29      103.75      3.52 o 
  -1   3  21        6.49        5.74      1.27 o 
   0   3  21       17.61       18.08      1.79 o 
   1   3  21      635.02      618.62     10.02 o 
   2   3  21        7.74       12.54      1.82 o 
   3   3  21        0.10        1.16      1.68 o 
   4   3  21        0.54        0.00      1.76 o 
   5   3  21      119.87      112.76      5.76 o 
  -5   4  21        9.13        4.57      2.58 o 
  -4   4  21       29.44       40.21      2.90 o 
  -3   4  21       93.45       89.39      3.82 o 
  -2   4  21        8.71       11.58      2.03 o 
  -1   4  21        5.71        5.42      1.36 o 
   0   4  21        3.87        2.17      1.37 o 
   1   4  21       35.62       27.76      2.69 o 
   2   4  21       42.76       52.74      4.26 o 
   3   4  21        0.86        0.00      1.80 o 
   4   4  21        0.26        0.00      1.87 o 
  -3   5  21       51.47       61.52      4.10 o 
  -2   5  21        8.05        9.75      1.97 o 
  -1   5  21        1.13        2.26      1.91 o 
   0   5  21        0.06        1.39      1.83 o 
   1   5  21       12.57       16.76      3.09 o 
   2   5  21       19.84       18.97      3.14 o 
   3   5  21        4.63        4.21      2.32 o 
  -7   0  22       27.33       29.54      4.24 o 
  -6   0  22       51.18       62.62      5.14 o 
  -5   0  22      140.47      165.29      7.18 o 
  -4   0  22       28.59       29.29      5.15 o 
  -3   0  22       24.43       26.92      3.40 o 
  -2   0  22      217.33      200.08      7.48 o 
  -1   0  22        2.26        1.80      1.50 o 
   0   0  22       39.15       31.92      6.20 o 
   1   0  22     1030.12      977.47     17.46 o 
   2   0  22       63.56       63.06      4.18 o 
   3   0  22        9.19       16.28      1.94 o 
   4   0  22        1.10        0.00      1.46 o 
   5   0  22       21.36       23.71      4.75 o 
   6   0  22       16.84       14.43      4.92 o 
  -6   1  22       13.36       12.85      2.20 o 
  -5   1  22        0.07        0.22      1.17 o 
  -4   1  22       38.98       37.83      2.44 o 
  -3   1  22       56.01       57.18      2.83 o 
  -2   1  22      343.70      314.98      8.44 o 
  -1   1  22      254.73      229.37      4.94 o 
   0   1  22       76.89       70.79      3.34 o 
   1   1  22      188.97      166.20      7.28 o 
   2   1  22      251.22      236.49      5.05 o 
   3   1  22       30.26       28.12      1.99 o 
   4   1  22        3.20        2.66      1.69 o 
   5   1  22        0.01        2.32      2.05 o 
   6   1  22       21.89       13.61      3.24 o 
  -6   2  22       51.26       59.16      3.76 o 
  -5   2  22       31.88       36.11      2.73 o 
  -4   2  22        7.47        7.82      1.54 o 
  -3   2  22        6.90        8.58      1.48 o 
  -2   2  22        1.12        0.65      1.01 o 
  -1   2  22        8.19       13.09      1.50 o 
   0   2  22       31.47       38.17      2.29 o 
   1   2  22      161.97      161.07      4.11 o 
   2   2  22        0.11        0.44      1.00 o 
   3   2  22       61.87       66.05      4.51 o 
   4   2  22        6.48        4.72      1.81 o 
   5   2  22        2.90        6.66      2.12 o 
   6   2  22       12.73       17.25      3.68 o 
  -5   3  22       19.74       22.40      2.33 o 
  -4   3  22        4.85        4.03      1.60 o 
  -3   3  22       44.93       37.23      2.62 o 
  -2   3  22        0.91        0.33      1.08 o 
  -1   3  22        2.63        5.06      1.26 o 
   0   3  22       47.49       58.61      2.82 o 
   1   3  22       42.98       40.87      2.74 o 
   2   3  22       94.06       91.31      3.97 o 
   3   3  22       17.23       18.09      2.79 o 
   4   3  22        0.32        0.00      1.79 o 
   5   3  22        0.25        0.00      2.19 o 
  -4   4  22        0.38        0.06      1.48 o 
  -3   4  22        0.02        0.71      1.33 o 
  -2   4  22       17.97       23.34      2.29 o 
  -1   4  22        3.87        3.62      1.36 o 
   0   4  22        0.21        1.36      1.48 o 
   1   4  22       17.19       21.01      2.49 o 
   2   4  22       11.31       12.83      2.61 o 
   3   4  22        1.62        1.76      2.17 o 
   4   4  22        0.10        0.73      2.23 o 
  -2   5  22        2.33        2.71      1.72 o 
  -1   5  22        5.87        5.36      2.10 o 
   0   5  22        4.29        3.62      2.06 o 
   1   5  22        6.88       10.72      2.59 o 
   2   5  22        1.84        3.06      2.15 o 
  -6   1  23        4.07        6.16      2.65 o 
  -5   1  23        3.69        4.99      1.61 o 
  -4   1  23        5.69        6.04      1.43 o 
  -3   1  23        0.56        0.46      1.02 o 
  -2   1  23        6.63       12.33      2.59 o 
  -1   1  23       60.92       69.38      2.83 o 
   0   1  23       62.15       65.31      2.70 o 
   1   1  23       17.30       16.32      1.51 o 
   2   1  23       97.42       93.72      3.10 o 
   3   1  23        7.11       10.57      1.45 o 
   4   1  23        5.38        8.19      2.03 o 
   5   1  23       35.40       31.32      4.04 o 
   6   1  23        2.09        6.05      3.96 o 
  -6   2  23       98.08      122.86      4.41 o 
  -5   2  23        2.99        4.75      1.59 o 
  -4   2  23       78.10       76.80      3.42 o 
  -3   2  23        0.11        0.00      1.29 o 
  -2   2  23       39.50       36.71      2.70 o 
  -1   2  23        4.37        1.56      1.06 o 
   0   2  23       20.17       23.18      1.92 o 
   1   2  23       13.22       19.57      1.79 o 
   2   2  23        0.60        0.00      1.01 o 
   3   2  23       27.45       38.52      3.40 o 
   4   2  23       24.10       34.51      3.41 o 
   5   2  23        2.21        3.42      2.19 o 
  -5   3  23       54.71       57.54      3.33 o 
  -4   3  23       33.04       27.30      2.42 o 
  -3   3  23       94.18       88.18      3.75 o 
  -2   3  23       73.79       68.05      3.70 o 
  -1   3  23        0.60        2.39      1.16 o 
   0   3  23       17.46       25.45      2.11 o 
   1   3  23       80.51       72.59      3.72 o 
   2   3  23       25.02       31.30      5.32 o 
   3   3  23       15.53       14.26      2.54 o 
   4   3  23        1.67        2.40      2.11 o 
   5   3  23        2.04        4.24      2.40 o 
  -4   4  23       20.45       26.45      2.72 o 
  -3   4  23       13.49       14.46      2.05 o 
  -2   4  23       38.70       38.11      2.79 o 
  -1   4  23       38.71       32.32      2.58 o 
   0   4  23        0.01        0.00      1.47 o 
   1   4  23        6.17        5.88      1.89 o 
   2   4  23        6.36        8.18      2.51 o 
   3   4  23       10.91       10.44      2.75 o 
   4   4  23       16.53       17.00      3.29 o 
  -2   5  23       17.10       28.06      2.76 o 
  -1   5  23        3.86       11.10      2.38 o 
   0   5  23       43.51       58.12      4.00 o 
   1   5  23       23.13       20.50      3.10 o 
  -6   0  24        9.85       16.10      3.54 o 
  -5   0  24       82.55       88.62      5.96 o 
  -4   0  24        2.88        4.13      2.33 o 
  -3   0  24       77.55       66.36      6.34 o 
  -2   0  24       96.22       90.49      5.34 o 
  -1   0  24        0.92        0.05      1.78 o 
   0   0  24      146.09      131.74      6.06 o 
   1   0  24       18.36       14.91      3.57 o 
   2   0  24      109.45      106.29      5.36 o 
   3   0  24       11.33       17.39      2.92 o 
   4   0  24        8.44       10.81      3.51 o 
   6   0  24       32.79       37.01      6.56 o 
  -6   1  24       24.60       25.93      2.84 o 
  -5   1  24        2.68        1.95      1.62 o 
  -4   1  24       81.44       79.57      3.91 o 
  -3   1  24        7.07        5.50      1.50 o 
  -2   1  24       44.68       42.28      2.48 o 
  -1   1  24      333.65      331.24      6.51 o 
   0   1  24        1.71        1.83      1.02 o 
   1   1  24       34.84       33.64      2.52 o 
   2   1  24        9.16       13.54      3.08 o 
   3   1  24        9.90        9.00      1.45 o 
   4   1  24       14.95       11.98      2.30 o 
   5   1  24        1.35        0.00      2.91 o 
  -5   2  24       33.91       37.13      3.28 o 
  -4   2  24       21.81       23.20      2.22 o 
  -3   2  24       65.59       76.44      3.40 o 
  -2   2  24      569.44      553.14      9.52 o 
  -1   2  24        0.01        0.00      1.04 o 
   0   2  24       43.22       44.89      2.56 o 
   1   2  24       36.90       38.80      2.44 o 
   2   2  24       20.16       27.65      2.20 o 
   3   2  24       62.22       63.96      5.96 o 
   4   2  24       52.02       59.45      4.22 o 
   5   2  24       18.63       27.70      4.21 o 
  -5   3  24        2.21        1.49      1.72 o 
  -4   3  24       23.59       21.85      2.34 o 
  -3   3  24        0.00        0.61      1.40 o 
  -2   3  24        6.23       15.94      1.93 o 
  -1   3  24       75.16       88.76      3.55 o 
   0   3  24       11.90       14.65      1.81 o 
   1   3  24        7.74        8.67      1.85 o 
   2   3  24        1.17        1.15      2.62 o 
   3   3  24       15.47       20.34      2.95 o 
   4   3  24        0.26        1.73      2.05 o 
  -3   4  24        3.58        4.04      1.70 o 
  -2   4  24        6.12        9.52      1.91 o 
  -1   4  24       17.49       21.04      3.24 o 
   0   4  24        0.83        1.36      1.73 o 
   1   4  24        2.99        1.02      1.74 o 
   2   4  24      104.37       85.56      6.55 o 
   3   4  24        7.80        9.83      2.83 o 
  -5   1  25        2.58        4.30      1.82 o 
  -4   1  25        0.32        0.67      1.42 o 
  -3   1  25        7.03        6.75      1.73 o 
  -2   1  25      390.68      325.15      7.55 o 
  -1   1  25       10.29       15.44      1.98 o 
   0   1  25       41.36       37.77      2.33 o 
   1   1  25        6.01        5.16      1.21 o 
   2   1  25       27.92       31.08      2.70 o 
   3   1  25        4.81        3.04      1.36 o 
   4   1  25       19.66       22.02      3.24 o 
   5   1  25        0.65        0.00      2.66 o 
  -5   2  25        0.22        0.07      1.51 o 
  -4   2  25       28.66       24.97      2.31 o 
  -3   2  25       41.15       40.42      2.77 o 
  -2   2  25      177.81      180.49      4.86 o 
  -1   2  25      138.14      139.84      4.15 o 
   0   2  25        1.70        0.76      1.13 o 
   1   2  25        0.94        0.87      1.17 o 
   2   2  25       19.56       22.59      2.43 o 
   3   2  25        6.20        8.59      2.46 o 
   4   2  25        9.95       10.99      2.59 o 
   5   2  25        1.85        4.39      2.96 o 
  -4   3  25        8.83       11.42      1.96 o 
  -3   3  25       28.37       31.12      2.60 o 
  -2   3  25        4.38        5.26      1.53 o 
  -1   3  25       16.03       27.06      2.36 o 
   0   3  25       32.66       40.57      2.74 o 
   1   3  25        0.02        0.88      1.47 o 
   2   3  25       43.93       39.69      3.85 o 
   3   3  25      212.63      197.34      7.24 o 
   4   3  25        3.10        5.23      2.54 o 
  -3   4  25       18.38       17.75      2.58 o 
  -2   4  25       16.63       27.48      2.63 o 
  -1   4  25       43.96       47.21      3.13 o 
   0   4  25        1.18        1.39      1.74 o 
   1   4  25        0.52        0.69      1.74 o 
   2   4  25        2.87        0.00      2.94 o 
  -5   0  26       70.52       75.26      5.90 o 
  -4   0  26       62.24       78.17      6.08 o 
  -3   0  26      131.80      145.97      7.06 o 
  -2   0  26       28.41       33.39      3.98 o 
  -1   0  26       11.49        8.73      2.57 o 
   0   0  26       47.97       53.06      4.58 o 
   1   0  26       23.82       29.80      6.08 o 
   2   0  26        0.98        0.31      1.80 o 
   3   0  26      134.59      113.86      6.00 o 
   4   0  26       23.24       22.52      5.21 o 
  -5   1  26       30.30       42.35      3.37 o 
  -4   1  26       38.08       39.96      3.19 o 
  -3   1  26        1.00        1.61      1.53 o 
  -2   1  26      136.09      122.40      4.58 o 
  -1   1  26      104.20      114.96      4.50 o 
   0   1  26       11.17       12.67      1.88 o 
   1   1  26       61.97       72.78      4.53 o 
   2   1  26       39.71       42.23      3.01 o 
   3   1  26      153.56      140.14      4.75 o 
   4   1  26       81.18       88.24      7.52 o 
   5   1  26        2.23        4.32      6.22 o 
  -5   2  26       14.09       17.95      2.59 o 
  -4   2  26        5.64        7.05      1.78 o 
  -3   2  26        1.82        0.00      1.31 o 
  -2   2  26      177.91      179.13      4.97 o 
  -1   2  26        3.36        3.00      1.38 o 
   0   2  26        7.81        8.61      1.61 o 
   1   2  26        1.39        1.61      1.33 o 
   2   2  26      206.98      217.30      7.95 o 
   3   2  26       31.85       32.32      3.47 o 
   4   2  26        0.17        0.00      2.02 o 
  -4   3  26        9.29       15.28      2.21 o 
  -3   3  26        0.03        0.00      1.47 o 
  -2   3  26        5.41        7.58      1.70 o 
  -1   3  26        0.49        0.97      1.41 o 
   0   3  26        0.08        0.70      1.30 o 
   1   3  26        0.16        0.00      1.61 o 
   2   3  26       41.58       47.75      6.47 o 
   3   3  26       17.49       17.46      3.07 o 
  -2   4  26       14.04       14.01      2.19 o 
  -1   4  26        0.11        1.16      1.60 o 
   0   4  26        9.78       13.62      2.53 o 
   1   4  26       12.47       11.13      2.73 o 
   2   4  26        5.11        6.76      2.45 o 
  -5   1  27        8.60        7.73      1.94 o 
  -4   1  27        0.44        1.88      1.69 o 
  -3   1  27        0.53        1.31      2.34 o 
  -2   1  27        7.38       10.49      2.04 o 
  -1   1  27       29.00       29.21      2.73 o 
   0   1  27        1.58        2.54      1.43 o 
   1   1  27        2.61        4.53      1.61 o 
   2   1  27       29.09       28.40      2.69 o 
   3   1  27        3.82        4.07      4.16 o 
   4   1  27       47.82       50.19      5.26 o 
  -4   2  27       29.88       31.25      2.98 o 
  -3   2  27       18.05       18.80      2.43 o 
  -2   2  27       70.54       71.08      3.49 o 
  -1   2  27        4.42        3.31      1.54 o 
   0   2  27        1.73        1.89      1.42 o 
   1   2  27        0.22        0.00      1.37 o 
   2   2  27       13.02       14.50      2.22 o 
   3   2  27       11.84       13.75      2.75 o 
   4   2  27        6.39        1.03      2.37 o 
  -3   3  27        6.64        6.60      2.05 o 
  -2   3  27       32.96       34.51      4.27 o 
  -1   3  27        0.52        0.00      1.48 o 
   0   3  27       22.86       18.49      2.19 o 
   1   3  27        0.11        1.05      1.75 o 
   2   3  27       10.77       17.52      2.99 o 
   3   3  27        4.95        8.40      2.55 o 
   0   4  27        0.17        0.28      1.81 o 
  -4   0  28       14.82       19.92      5.04 o 
  -3   0  28       61.32       72.77      5.88 o 
  -2   0  28       18.10       22.14      3.52 o 
  -1   0  28        8.64        7.83      5.26 o 
   0   0  28       55.28       58.24      5.06 o 
   1   0  28        0.56        0.00      1.94 o 
   2   0  28        9.89        9.00      2.74 o 
   3   0  28       81.94       70.20      8.21 o 
   4   0  28        7.80       10.92      4.41 o 
  -4   1  28       50.70       60.91      3.97 o 
  -3   1  28        0.42        0.00      1.48 o 
  -2   1  28       11.95       14.15      2.83 o 
  -1   1  28       54.96       51.04      4.00 o 
   0   1  28       31.29       30.72      2.81 o 
   1   1  28       33.51       41.37      4.49 o 
   2   1  28       41.95       42.52      3.16 o 
   3   1  28        0.06        2.26      2.50 o 
   4   1  28        0.00        0.00      3.62 o 
  -3   2  28       18.82       27.14      2.98 o 
  -2   2  28       47.81       40.54      3.30 o 
  -1   2  28       81.08       88.24      4.40 o 
   0   2  28       86.44       92.05      3.84 o 
   1   2  28        2.48        2.57      1.51 o 
   2   2  28        3.96        4.51      1.90 o 
   3   2  28       41.52       43.49      4.15 o 
  -2   3  28        6.41        9.90      2.02 o 
  -1   3  28       10.06        8.54      2.08 o 
   0   3  28       25.03       35.91      2.83 o 
   1   3  28        7.04       12.65      2.33 o 
   2   3  28        0.01        0.41      2.60 o 
  -3   1  29        4.27        2.45      1.72 o 
  -2   1  29        0.11        0.00      1.64 o 
  -1   1  29        8.65       10.33      2.06 o 
   0   1  29       13.17       11.58      2.14 o 
   1   1  29        0.46        1.53      1.69 o 
   2   1  29        0.32        0.00      1.58 o 
   3   1  29        0.05        0.00      2.51 o 
  -3   2  29        2.84        0.80      1.75 o 
  -2   2  29        7.59        3.67      1.86 o 
  -1   2  29        4.77        5.59      1.98 o 
   0   2  29       31.13       38.11      3.31 o 
   1   2  29       35.26       33.03      3.09 o 
   2   2  29       10.63       12.13      3.60 o 
  -1   3  29       39.04       36.73      3.00 o 
   0   3  29        0.20        0.90      1.54 o 
  -3   0  30       54.48       50.27      9.70 o 
  -2   0  30        5.74        5.06      2.85 o 
  -1   0  30      152.48      154.54      7.77 o 
   0   0  30       90.87      104.25      8.46 o 
   1   0  30        2.53        4.23      2.62 o 
   2   0  30       13.08       16.04      7.67 o 
  -3   1  30       11.50       15.47      3.34 o 
  -2   1  30       27.23       27.12      2.96 o 
  -1   1  30        9.44        8.62      2.19 o 
   0   1  30        6.29        3.80      1.94 o 
   1   1  30       33.29       37.88      3.20 o 
   2   1  30        2.90        2.74      1.87 o 
  -2   2  30        0.43        0.61      1.89 o 
  -1   2  30       38.01       23.05      2.85 o 
   0   2  30      122.33      133.95      5.24 o 
   1   2  30        0.46        2.59      1.91 o 
  -2   1  31        2.17        4.64      2.10 o 
  -1   1  31       12.95       10.59      2.28 o 
   0   1  31       18.28       18.04      2.63 o 
   1   1  31        2.32        4.01      2.05 o 
                                                 
